# Supplementary material for: Discriminative Prediction of A-To-I RNA Editing Events from DNA Sequence
Source: PLoS One. 2016 Oct 20;11(10):e0164962. doi: 10.1371/journal.pone.0164962 (PMC5072741; doi:10.1371/journal.pone.0164962)
Supplement: S1 Dataset — (XLS) [file pone.0164962.s001.xls]

## Sheet: Dataset 1
S1 Dataset. Human putative A-to-I RNA editing events (hg19)
Chromosome	Position	Strand	Alu_repeats	Non_Alu_repeats	Non_repetitive	UTR_5	CDS	Intron	UTR_3	Intergenic
chr1	3805373	+	AluSx	FALSE	FALSE	FALSE	FALSE	FALSE	FALSE	Intergenic
chr1	3772789	+	AluSz	FALSE	FALSE	FALSE	FALSE	FALSE	FALSE	Intergenic
chr1	1931072	+	AluSz	FALSE	FALSE	FALSE	FALSE	FALSE	FALSE	Intergenic
chr1	6815160	+	AluSx3	FALSE	FALSE	FALSE	FALSE	FALSE	FALSE	Intergenic
chr1	7360553	+	AluSq	FALSE	FALSE	FALSE	FALSE	uc001aoi.3_intron_4_0_chr1_7309687_f	FALSE	FALSE
chr1	5883431	+	AluSq2	FALSE	FALSE	FALSE	FALSE	FALSE	FALSE	Intergenic
chr1	6834893	+	AluSg	FALSE	FALSE	FALSE	FALSE	FALSE	FALSE	Intergenic
chr1	8908563	+	AluSx1	FALSE	FALSE	FALSE	FALSE	FALSE	FALSE	Intergenic
chr1	8963399	+	AluSz	FALSE	FALSE	FALSE	FALSE	FALSE	FALSE	Intergenic
chr1	26586798	+	AluSx1	FALSE	FALSE	FALSE	FALSE	uc001blr.3_intron_6_0_chr1_26586294_f	FALSE	FALSE
chr1	9635489	+	AluSg	FALSE	FALSE	FALSE	FALSE	uc001apw.3_intron_4_0_chr1_9633471_f	FALSE	FALSE
chr1	24586819	+	AluSx3	FALSE	FALSE	FALSE	FALSE	FALSE	FALSE	Intergenic
chr1	10461078	+	AluSx	FALSE	FALSE	FALSE	FALSE	uc001arc.3_intron_2_0_chr1_10460630_f	FALSE	FALSE
chr1	27694621	+	AluSx3	FALSE	FALSE	FALSE	FALSE	FALSE	FALSE	Intergenic
chr1	10206326	+	AluSx	FALSE	FALSE	FALSE	FALSE	uc001aqs.4_intron_17_0_chr1_10205098_f	FALSE	FALSE
chr1	23573662	+	AluSx1	FALSE	FALSE	FALSE	FALSE	FALSE	FALSE	Intergenic
chr1	24481209	+	AluSq	FALSE	FALSE	FALSE	FALSE	FALSE	FALSE	Intergenic
chr1	25056254	+	AluSx1	FALSE	FALSE	FALSE	FALSE	FALSE	FALSE	Intergenic
chr1	11392974	+	AluSz	FALSE	FALSE	FALSE	FALSE	FALSE	FALSE	Intergenic
chr1	27229356	+	AluSz	FALSE	FALSE	FALSE	FALSE	uc021ojq.1_intron_0_0_chr1_27145774_f	FALSE	FALSE
chr1	11771165	+	AluSx	FALSE	FALSE	FALSE	FALSE	uc001asr.1_intron_2_0_chr1_11769523_f	FALSE	FALSE
chr1	29012957	+	AluSg	FALSE	FALSE	FALSE	FALSE	uc001bqz.3_intron_1_0_chr1_29010253_f	FALSE	FALSE
chr1	29094529	+	AluSx3	FALSE	FALSE	FALSE	FALSE	uc021okf.1_intron_4_0_chr1_29070499_f	FALSE	FALSE
chr1	29773749	+	AluSx1	FALSE	FALSE	FALSE	FALSE	FALSE	FALSE	Intergenic
chr1	12193613	+	AluSc	FALSE	FALSE	FALSE	FALSE	uc001atq.3_intron_11_0_chr1_12186294_f	FALSE	FALSE
chr1	10244444	+	AluSx1	FALSE	FALSE	FALSE	FALSE	FALSE	FALSE	Intergenic
chr1	33338806	+	AluSx	FALSE	FALSE	FALSE	FALSE	FALSE	FALSE	Intergenic
chr1	14776901	+	AluSx1	FALSE	FALSE	FALSE	FALSE	FALSE	FALSE	Intergenic
chr1	14853861	+	AluSg	FALSE	FALSE	FALSE	FALSE	FALSE	FALSE	Intergenic
chr1	11049638	+	AluSq	FALSE	FALSE	FALSE	FALSE	FALSE	FALSE	Intergenic
chr1	36784190	+	AluSx	FALSE	FALSE	FALSE	FALSE	uc010oia.1_intron_9_0_chr1_36775192_f	FALSE	FALSE
chr1	32596711	+	AluSq2	FALSE	FALSE	FALSE	FALSE	uc001bug.3_intron_0_0_chr1_32573736_f	FALSE	FALSE
chr1	39518512	+	AluSx	FALSE	FALSE	FALSE	FALSE	FALSE	FALSE	Intergenic
chr1	15313805	+	AluSx3	FALSE	FALSE	FALSE	FALSE	uc009vog.1_intron_1_0_chr1_15287372_f	FALSE	FALSE
chr1	39645503	+	AluSz	FALSE	FALSE	FALSE	FALSE	uc001cda.1_intron_0_0_chr1_39588069_f	FALSE	FALSE
chr1	16506741	+	AluSz	FALSE	FALSE	FALSE	FALSE	FALSE	FALSE	Intergenic
chr1	15568545	+	AluSg	FALSE	FALSE	FALSE	FALSE	FALSE	FALSE	Intergenic
chr1	15832760	+	AluSz	FALSE	FALSE	FALSE	FALSE	FALSE	FALSE	Intergenic
chr1	39658598	+	AluSq2	FALSE	FALSE	FALSE	FALSE	uc001cda.1_intron_0_0_chr1_39588069_f	FALSE	FALSE
chr1	40321793	+	AluSx3	FALSE	FALSE	FALSE	FALSE	FALSE	FALSE	Intergenic
chr1	32758738	+	AluSx	FALSE	FALSE	FALSE	FALSE	uc010ohd.1_intron_0_0_chr1_32757820_f	FALSE	FALSE
chr1	15881994	+	AluSg7	FALSE	FALSE	FALSE	FALSE	uc001awr.1_intron_6_0_chr1_15874924_f	FALSE	FALSE
chr1	35736176	+	AluSx1	FALSE	FALSE	FALSE	FALSE	uc009vuu.3_intron_0_0_chr1_35734687_f	FALSE	FALSE
chr1	40437398	+	AluSx	FALSE	FALSE	FALSE	FALSE	FALSE	FALSE	Intergenic
chr1	43799608	+	AluSg	FALSE	FALSE	FALSE	FALSE	FALSE	FALSE	Intergenic
chr1	42923440	+	AluSq2	FALSE	FALSE	FALSE	FALSE	uc001chl.3_intron_1_0_chr1_42923022_f	FALSE	FALSE
chr1	41081770	+	AluSx	FALSE	FALSE	FALSE	FALSE	FALSE	FALSE	Intergenic
chr1	53394269	+	AluSx	FALSE	FALSE	FALSE	FALSE	uc001cuq.2_intron_0_0_chr1_53393138_f	FALSE	FALSE
chr1	52993665	+	AluSg	FALSE	FALSE	FALSE	FALSE	FALSE	FALSE	Intergenic
chr1	43516888	+	AluSx	FALSE	FALSE	FALSE	FALSE	FALSE	FALSE	Intergenic
chr1	17776000	+	AluSx	FALSE	FALSE	FALSE	FALSE	FALSE	FALSE	Intergenic
chr1	22311256	+	AluSx1	FALSE	FALSE	FALSE	FALSE	uc001bfk.3_intron_5_0_chr1_22310825_f	FALSE	FALSE
chr1	21660142	+	AluSz	FALSE	FALSE	FALSE	FALSE	FALSE	FALSE	Intergenic
chr1	22387716	+	AluSq	FALSE	FALSE	FALSE	FALSE	uc009vqg.1_intron_0_0_chr1_22379236_f	FALSE	FALSE
chr1	53129249	+	AluSq2	FALSE	FALSE	FALSE	FALSE	uc001cug.1_intron_2_0_chr1_53125253_f	FALSE	FALSE
chr1	54442952	+	AluSz	FALSE	FALSE	FALSE	FALSE	FALSE	FALSE	Intergenic
chr1	54997312	+	AluSz	FALSE	FALSE	FALSE	FALSE	FALSE	FALSE	Intergenic
chr1	52565685	+	AluSz	FALSE	FALSE	FALSE	FALSE	FALSE	FALSE	Intergenic
chr1	53594667	+	AluSx1	FALSE	FALSE	FALSE	FALSE	FALSE	FALSE	Intergenic
chr1	65926356	+	AluSg	FALSE	FALSE	FALSE	FALSE	uc001dcg.3_intron_1_0_chr1_65891062_f	FALSE	FALSE
chr1	22732920	+	AluSq2	FALSE	FALSE	FALSE	FALSE	FALSE	FALSE	Intergenic
chr1	55356943	+	AluSz	FALSE	FALSE	FALSE	FALSE	FALSE	FALSE	Intergenic
chr1	52659195	+	AluSq	FALSE	FALSE	FALSE	FALSE	uc001ctn.4_intron_0_0_chr1_52608076_f	FALSE	FALSE
chr1	55310041	+	AluSx1	FALSE	FALSE	FALSE	FALSE	FALSE	FALSE	Intergenic
chr1	19569546	+	AluSg	FALSE	FALSE	FALSE	FALSE	FALSE	FALSE	Intergenic
chr1	44565724	+	AluSx	FALSE	FALSE	FALSE	FALSE	uc009vxf.1_intron_1_0_chr1_44517204_f	FALSE	FALSE
chr1	47124678	+	AluSx3	FALSE	FALSE	FALSE	FALSE	FALSE	FALSE	Intergenic
chr1	74069319	+	AluSx	FALSE	FALSE	FALSE	FALSE	FALSE	FALSE	Intergenic
chr1	46901319	+	AluSx1	FALSE	FALSE	FALSE	FALSE	uc021ona.1_intron_1_0_chr1_46900921_f	FALSE	FALSE
chr1	78345512	+	AluSq2	FALSE	FALSE	FALSE	FALSE	FALSE	FALSE	Intergenic
chr1	51847081	+	AluSx1	FALSE	FALSE	FALSE	FALSE	FALSE	FALSE	Intergenic
chr1	84004705	+	AluSz	FALSE	FALSE	FALSE	FALSE	FALSE	FALSE	Intergenic
chr1	84661412	+	AluSx1	FALSE	FALSE	FALSE	FALSE	uc001dji.3_intron_4_0_chr1_84650866_f	FALSE	FALSE
chr1	51976654	+	AluSx1	FALSE	FALSE	FALSE	FALSE	FALSE	FALSE	Intergenic
chr1	90323604	+	AluSq2	FALSE	FALSE	FALSE	FALSE	uc001dnm.3_intron_1_0_chr1_90309342_f	FALSE	FALSE
chr1	62426150	+	AluSq2	FALSE	FALSE	FALSE	FALSE	uc009waf.1_intron_26_0_chr1_62393502_f	FALSE	FALSE
chr1	45487508	+	AluSz	FALSE	FALSE	FALSE	FALSE	FALSE	FALSE	Intergenic
chr1	93644735	+	AluSx	FALSE	FALSE	FALSE	FALSE	FALSE	FALSE	Intergenic
chr1	144370173	+	AluSx	FALSE	FALSE	FALSE	FALSE	uc010oxo.2_intron_2_0_chr1_144149942_f	FALSE	FALSE
chr1	90407383	+	AluSz	FALSE	FALSE	FALSE	FALSE	FALSE	FALSE	Intergenic
chr1	63586227	+	AluSx	FALSE	FALSE	FALSE	FALSE	FALSE	FALSE	Intergenic
chr1	92909113	+	AluSx1	FALSE	FALSE	FALSE	FALSE	FALSE	FALSE	Intergenic
chr1	91517000	+	AluSq2	FALSE	FALSE	FALSE	FALSE	FALSE	FALSE	Intergenic
chr1	117550903	+	AluSz	FALSE	FALSE	FALSE	FALSE	uc010oxc.2_intron_0_0_chr1_117544483_f	FALSE	FALSE
chr1	92845651	+	AluSx1	FALSE	FALSE	FALSE	FALSE	uc001dot.2_intron_10_0_chr1_92811472_f	FALSE	FALSE
chr1	66288895	+	AluSg	FALSE	FALSE	FALSE	FALSE	uc001dcn.3_intron_0_0_chr1_66258314_f	FALSE	FALSE
chr1	186742308	+	AluSq2	FALSE	FALSE	FALSE	FALSE	FALSE	FALSE	Intergenic
chr1	118056801	+	AluSx	FALSE	FALSE	FALSE	FALSE	uc001ehd.1_intron_11_0_chr1_118045593_f	FALSE	FALSE
chr1	153837752	+	AluSx	FALSE	FALSE	FALSE	FALSE	FALSE	FALSE	Intergenic
chr1	114504382	+	AluSg	FALSE	FALSE	FALSE	FALSE	uc001eel.3_intron_7_0_chr1_114500914_f	FALSE	FALSE
chr1	148208399	+	AluSq	FALSE	FALSE	FALSE	FALSE	FALSE	FALSE	Intergenic
chr1	184982036	+	AluSx3	FALSE	FALSE	FALSE	FALSE	FALSE	FALSE	Intergenic
chr1	147961314	+	AluSx	FALSE	FALSE	FALSE	FALSE	FALSE	FALSE	Intergenic
chr1	149994174	+	AluSx	FALSE	FALSE	FALSE	FALSE	FALSE	FALSE	Intergenic
chr1	153475403	+	AluSg	FALSE	FALSE	FALSE	FALSE	FALSE	FALSE	Intergenic
chr1	245328191	+	AluSx	FALSE	FALSE	FALSE	FALSE	uc010pyq.1_intron_1_0_chr1_245319986_f	FALSE	FALSE
chr1	153922141	+	AluSx1	FALSE	FALSE	FALSE	FALSE	FALSE	FALSE	Intergenic
chr1	154108744	+	AluSq2	FALSE	FALSE	FALSE	FALSE	FALSE	FALSE	Intergenic
chr1	186348391	+	AluSq2	FALSE	FALSE	FALSE	FALSE	uc021pgg.1_intron_0_0_chr1_186345107_f	FALSE	FALSE
chr1	222624089	+	AluSx	FALSE	FALSE	FALSE	FALSE	FALSE	FALSE	Intergenic
chr1	150004085	+	AluSq2	FALSE	FALSE	FALSE	FALSE	FALSE	FALSE	Intergenic
chr1	115597424	+	AluSx	FALSE	FALSE	FALSE	FALSE	FALSE	FALSE	Intergenic
chr1	243594315	+	AluSg	FALSE	FALSE	FALSE	FALSE	uc001hzw.3_intron_15_0_chr1_243589861_f	FALSE	FALSE
chr1	183080986	+	AluSx	FALSE	FALSE	FALSE	FALSE	uc001gpy.4_intron_3_0_chr1_183079790_f	FALSE	FALSE
chr1	201948454	+	AluSq2	FALSE	FALSE	FALSE	FALSE	FALSE	FALSE	Intergenic
chr1	37686733	+	AluSc	FALSE	FALSE	FALSE	FALSE	FALSE	FALSE	Intergenic
chr1	174760145	+	AluSz	FALSE	FALSE	FALSE	FALSE	uc001gjx.3_intron_17_0_chr1_174721493_f	FALSE	FALSE
chr1	154508668	+	AluSq2	FALSE	FALSE	FALSE	FALSE	uc001ffd.3_intron_5_0_chr1_154493956_f	FALSE	FALSE
chr1	210102609	+	AluSz	FALSE	FALSE	FALSE	FALSE	FALSE	FALSE	Intergenic
chr1	94056848	+	AluSx1	FALSE	FALSE	FALSE	FALSE	FALSE	FALSE	Intergenic
chr1	203627948	+	AluSg	FALSE	FALSE	FALSE	FALSE	uc001gzv.3_intron_0_0_chr1_203596348_f	FALSE	FALSE
chr1	156016095	+	AluSq	FALSE	FALSE	FALSE	FALSE	FALSE	FALSE	Intergenic
chr1	157017482	+	AluSx1	FALSE	FALSE	FALSE	FALSE	FALSE	FALSE	Intergenic
chr1	202010991	+	AluSq10	FALSE	FALSE	FALSE	FALSE	FALSE	FALSE	Intergenic
chr1	109671948	+	AluSx	FALSE	FALSE	FALSE	FALSE	uc009wex.2_intron_0_0_chr1_109656959_f	FALSE	FALSE
chr1	224327260	+	AluSc	FALSE	FALSE	FALSE	FALSE	uc001hoh.3_intron_2_0_chr1_224321915_f	FALSE	FALSE
chr1	14123004	+	AluJo	FALSE	FALSE	FALSE	FALSE	uc001avg.3_intron_5_0_chr1_14075983_f	FALSE	FALSE
chr1	100966130	+	AluSx	FALSE	FALSE	FALSE	FALSE	uc009wee.3_intron_14_0_chr1_100964819_f	FALSE	FALSE
chr1	110037275	+	AluSz	FALSE	FALSE	FALSE	FALSE	uc010ovl.2_intron_0_0_chr1_110036777_f	FALSE	FALSE
chr1	244802808	+	AluSz	FALSE	FALSE	FALSE	FALSE	uc001iam.3_intron_20_0_chr1_244798845_f	FALSE	FALSE
chr1	224504656	+	AluSz	FALSE	FALSE	FALSE	FALSE	FALSE	FALSE	Intergenic
chr1	242556322	+	AluSx	FALSE	FALSE	FALSE	FALSE	FALSE	FALSE	Intergenic
chr1	35803299	+	AluSx1	FALSE	FALSE	FALSE	FALSE	uc001byt.3_intron_1_0_chr1_35791007_f	FALSE	FALSE
chr1	174439721	+	AluSx1	FALSE	FALSE	FALSE	FALSE	uc001gjy.3_intron_7_0_chr1_174363284_f	FALSE	FALSE
chr1	153684009	+	AluSg	FALSE	FALSE	FALSE	FALSE	FALSE	FALSE	Intergenic
chr1	8996484	+	AluSx3	FALSE	FALSE	FALSE	FALSE	FALSE	FALSE	Intergenic
chr1	247356267	+	AluSx3	FALSE	FALSE	FALSE	FALSE	FALSE	FALSE	Intergenic
chr1	183549928	+	AluSz	FALSE	FALSE	FALSE	FALSE	FALSE	FALSE	Intergenic
chr1	207792544	+	AluSx	FALSE	FALSE	FALSE	FALSE	uc001hfx.3_intron_41_0_chr1_207791593_f	FALSE	FALSE
chr1	112443395	+	AluSq2	FALSE	FALSE	FALSE	FALSE	FALSE	FALSE	Intergenic
chr1	235419305	+	AluSx1	FALSE	FALSE	FALSE	FALSE	FALSE	FALSE	Intergenic
chr1	161159959	+	AluSq2	FALSE	FALSE	FALSE	FALSE	FALSE	FALSE	Intergenic
chr1	225869994	+	AluSz	FALSE	FALSE	FALSE	FALSE	FALSE	FALSE	Intergenic
chr1	15111008	+	AluJb	FALSE	FALSE	FALSE	FALSE	uc009vog.1_intron_0_0_chr1_14925720_f	FALSE	FALSE
chr1	44952760	+	AluSx	FALSE	FALSE	FALSE	FALSE	uc010okx.1_intron_0_0_chr1_44889812_f	FALSE	FALSE
chr1	227606380	+	AluSx1	FALSE	FALSE	FALSE	FALSE	uc001hqv.3_intron_2_0_chr1_227597586_f	FALSE	FALSE
chr1	228841607	+	AluSq2	FALSE	FALSE	FALSE	FALSE	uc021pkj.1_intron_0_0_chr1_228780780_f	FALSE	FALSE
chr1	167428176	+	AluSz6	FALSE	FALSE	FALSE	FALSE	FALSE	FALSE	Intergenic
chr1	19979534	+	AluY	FALSE	FALSE	FALSE	FALSE	uc021ohz.1_intron_0_0_chr1_19972528_f	FALSE	FALSE
chr1	35847499	+	AluSp	FALSE	FALSE	FALSE	FALSE	uc001byt.3_intron_8_0_chr1_35847360_f	FALSE	FALSE
chr1	6492936	+	AluSg	FALSE	FALSE	FALSE	FALSE	uc001amy.3_intron_1_0_chr1_6488480_f	FALSE	FALSE
chr1	33519404	+	AluSc5	FALSE	FALSE	FALSE	FALSE	FALSE	FALSE	Intergenic
chr1	2151033	+	AluY	FALSE	FALSE	FALSE	FALSE	FALSE	FALSE	Intergenic
chr1	173627278	+	AluSz	FALSE	FALSE	FALSE	FALSE	FALSE	FALSE	Intergenic
chr1	153804507	+	AluSz	FALSE	FALSE	FALSE	FALSE	FALSE	FALSE	Intergenic
chr1	41164590	+	AluSx3	FALSE	FALSE	FALSE	FALSE	uc010ojm.1_intron_0_0_chr1_41157540_f	FALSE	FALSE
chr1	235294638	+	AluSq2	FALSE	FALSE	FALSE	FALSE	FALSE	FALSE	Intergenic
chr1	39166271	+	AluSx1	FALSE	FALSE	FALSE	FALSE	FALSE	FALSE	Intergenic
chr1	242557178	+	AluSx	FALSE	FALSE	FALSE	FALSE	FALSE	FALSE	Intergenic
chr1	27142383	+	AluSx3	FALSE	FALSE	FALSE	FALSE	FALSE	FALSE	Intergenic
chr1	8511244	+	AluSz	FALSE	FALSE	FALSE	FALSE	FALSE	FALSE	Intergenic
chr1	20201554	+	AluSc8	FALSE	FALSE	FALSE	FALSE	FALSE	FALSE	Intergenic
chr1	46727839	+	AluSg4	FALSE	FALSE	FALSE	FALSE	uc009vye.2_intron_8_0_chr1_46727058_f	FALSE	FALSE
chr1	211407932	+	AluSz	FALSE	FALSE	FALSE	FALSE	FALSE	FALSE	Intergenic
chr1	153858014	+	AluSx	FALSE	FALSE	FALSE	FALSE	FALSE	FALSE	Intergenic
chr1	20925865	+	AluSg	FALSE	FALSE	FALSE	FALSE	uc001bdk.3_intron_0_0_chr1_20915777_f	FALSE	FALSE
chr1	47731206	+	AluSx1	FALSE	FALSE	FALSE	FALSE	FALSE	FALSE	Intergenic
chr1	21062763	+	AluSp	FALSE	FALSE	FALSE	FALSE	FALSE	FALSE	Intergenic
chr1	230405762	+	AluSx3	FALSE	FALSE	FALSE	FALSE	uc010pvz.1_intron_11_0_chr1_230401114_f	FALSE	FALSE
chr1	94172547	+	AluSq2	FALSE	FALSE	FALSE	FALSE	FALSE	FALSE	Intergenic
chr1	40638210	+	AluSx	FALSE	FALSE	FALSE	FALSE	uc001cfc.4_intron_0_0_chr1_40627309_f	FALSE	FALSE
chr1	231357919	+	AluSq	FALSE	FALSE	FALSE	FALSE	FALSE	FALSE	Intergenic
chr1	39674677	+	AluSp	FALSE	FALSE	FALSE	FALSE	uc010oit.1_intron_0_0_chr1_39670804_f	FALSE	FALSE
chr1	25113739	+	AluSx3	FALSE	FALSE	FALSE	FALSE	uc001bjp.1_intron_0_0_chr1_25072104_f	FALSE	FALSE
chr1	60521671	+	AluSx4	FALSE	FALSE	FALSE	FALSE	FALSE	FALSE	Intergenic
chr1	51973088	+	AluSg	FALSE	FALSE	FALSE	FALSE	FALSE	FALSE	Intergenic
chr1	232525189	+	AluSx1	FALSE	FALSE	FALSE	FALSE	FALSE	FALSE	Intergenic
chr1	53521686	+	AluSc8	FALSE	FALSE	FALSE	FALSE	FALSE	FALSE	Intergenic
chr1	214623631	+	AluSx1	FALSE	FALSE	FALSE	FALSE	FALSE	FALSE	Intergenic
chr1	90335789	+	AluSc8	FALSE	FALSE	FALSE	FALSE	uc001dnm.3_intron_1_0_chr1_90309342_f	FALSE	FALSE
chr1	35627025	+	AluY	FALSE	FALSE	FALSE	FALSE	FALSE	FALSE	Intergenic
chr1	21638370	+	AluSz	FALSE	FALSE	FALSE	FALSE	FALSE	FALSE	Intergenic
chr1	54466519	+	AluSx	FALSE	FALSE	FALSE	FALSE	FALSE	FALSE	Intergenic
chr1	40895890	+	AluSp	FALSE	FALSE	FALSE	FALSE	FALSE	FALSE	Intergenic
chr1	9528824	+	AluSx1	FALSE	FALSE	FALSE	FALSE	FALSE	FALSE	Intergenic
chr1	21957932	+	AluSq	FALSE	FALSE	FALSE	FALSE	FALSE	FALSE	Intergenic
chr1	57113456	+	AluSx1	FALSE	FALSE	FALSE	FALSE	uc001cyk.4_intron_0_0_chr1_57111155_f	FALSE	FALSE
chr1	222881467	+	AluSz	FALSE	FALSE	FALSE	FALSE	FALSE	FALSE	Intergenic
chr1	23462753	+	AluYc	FALSE	FALSE	FALSE	FALSE	FALSE	FALSE	Intergenic
chr1	87407208	+	AluSx1	FALSE	FALSE	FALSE	FALSE	uc001dmc.4_intron_0_0_chr1_87380844_f	FALSE	FALSE
chr1	179552025	+	AluSq2	FALSE	FALSE	FALSE	FALSE	FALSE	FALSE	Intergenic
chr1	54525834	+	AluSx4	FALSE	FALSE	FALSE	FALSE	uc001cwt.1_intron_1_0_chr1_54520198_f	FALSE	FALSE
chr1	173911724	+	AluY	FALSE	FALSE	FALSE	FALSE	FALSE	FALSE	Intergenic
chr1	12038185	+	AluSx	FALSE	FALSE	FALSE	FALSE	FALSE	FALSE	Intergenic
chr1	178713765	+	AluSx1	FALSE	FALSE	FALSE	FALSE	uc001gly.1_intron_0_0_chr1_178694555_f	FALSE	FALSE
chr1	180116800	+	AluSx	FALSE	FALSE	FALSE	FALSE	FALSE	FALSE	Intergenic
chr1	54622298	+	AluSx1	FALSE	FALSE	FALSE	FALSE	FALSE	FALSE	Intergenic
chr1	41390323	+	AluSx	FALSE	FALSE	FALSE	FALSE	FALSE	FALSE	Intergenic
chr1	111326759	+	AluSx	FALSE	FALSE	FALSE	FALSE	FALSE	FALSE	Intergenic
chr1	176797954	+	AluSx	FALSE	FALSE	FALSE	FALSE	uc001gkz.3_intron_20_0_chr1_176769269_f	FALSE	FALSE
chr1	14783329	+	AluSz6	FALSE	FALSE	FALSE	FALSE	FALSE	FALSE	Intergenic
chr1	88275006	+	AluY	FALSE	FALSE	FALSE	FALSE	FALSE	FALSE	Intergenic
chr1	84493975	+	AluSx	FALSE	FALSE	FALSE	FALSE	FALSE	FALSE	Intergenic
chr1	246764850	+	AluSp	FALSE	FALSE	FALSE	FALSE	uc001ibo.4_intron_1_0_chr1_246755244_f	FALSE	FALSE
chr1	182115997	+	AluSz	FALSE	FALSE	FALSE	FALSE	FALSE	FALSE	Intergenic
chr1	171039187	+	AluY	FALSE	FALSE	FALSE	FALSE	FALSE	FALSE	Intergenic
chr1	114279120	+	AluSq	FALSE	FALSE	FALSE	FALSE	FALSE	FALSE	Intergenic
chr1	55091687	+	AluSz	FALSE	FALSE	FALSE	FALSE	uc001cxm.2_intron_14_0_chr1_55073742_f	FALSE	FALSE
chr1	109821888	+	AluSx1	FALSE	FALSE	FALSE	FALSE	FALSE	FALSE	Intergenic
chr1	91691258	+	AluSq2	FALSE	FALSE	FALSE	FALSE	FALSE	FALSE	Intergenic
chr1	43063582	+	AluJr	FALSE	FALSE	FALSE	FALSE	uc001chm.2_intron_15_0_chr1_43055155_f	FALSE	FALSE
chr1	242117609	+	AluSx1	FALSE	FALSE	FALSE	FALSE	FALSE	FALSE	Intergenic
chr1	203796562	+	AluY	FALSE	FALSE	FALSE	FALSE	uc001hag.1_intron_2_0_chr1_203787818_f	FALSE	FALSE
chr1	145419147	+	AluY	FALSE	FALSE	FALSE	FALSE	uc021ott.2_intron_98_0_chr1_145364675_f	FALSE	FALSE
chr1	242135635	+	AluSx1	FALSE	FALSE	FALSE	FALSE	FALSE	FALSE	Intergenic
chr1	236503004	+	AluSq	FALSE	FALSE	FALSE	FALSE	FALSE	FALSE	Intergenic
chr1	11610316	+	FALSE	FALSE	Non repetitive	FALSE	FALSE	FALSE	FALSE	Intergenic
chr1	45529418	+	AluY	FALSE	FALSE	FALSE	FALSE	FALSE	FALSE	Intergenic
chr1	235524122	+	AluSz	FALSE	FALSE	FALSE	FALSE	FALSE	FALSE	Intergenic
chr1	173688505	+	AluSc	FALSE	FALSE	FALSE	FALSE	uc001gjd.3_intron_1_0_chr1_173685206_f	FALSE	FALSE
chr1	155867011	+	AluY	FALSE	FALSE	FALSE	FALSE	FALSE	FALSE	Intergenic
chr1	244605012	+	AluY	FALSE	FALSE	FALSE	FALSE	FALSE	FALSE	Intergenic
chr1	167056907	+	AluSx3	FALSE	FALSE	FALSE	FALSE	FALSE	FALSE	Intergenic
chr1	92978457	+	AluSx3	FALSE	FALSE	FALSE	FALSE	FALSE	FALSE	Intergenic
chr1	205647198	+	AluSq2	FALSE	FALSE	FALSE	FALSE	FALSE	FALSE	Intergenic
chr1	201890371	+	AluSg	FALSE	FALSE	FALSE	FALSE	FALSE	FALSE	Intergenic
chr1	1542993	+	FALSE	FALSE	Non repetitive	FALSE	FALSE	uc001agf.1_intron_1_0_chr1_1542863_f	FALSE	FALSE
chr1	242159037	+	AluSx	FALSE	FALSE	FALSE	FALSE	FALSE	FALSE	Intergenic
chr1	150218110	+	AluSc5	FALSE	FALSE	FALSE	FALSE	FALSE	FALSE	Intergenic
chr1	149793202	+	AluSx	FALSE	FALSE	FALSE	FALSE	FALSE	FALSE	Intergenic
chr1	177045169	+	AluSc8	FALSE	FALSE	FALSE	FALSE	FALSE	FALSE	Intergenic
chr1	92431160	+	AluSc	FALSE	FALSE	FALSE	FALSE	uc001dol.4_intron_3_0_chr1_92430322_f	FALSE	FALSE
chr1	207792144	+	AluSc	FALSE	FALSE	FALSE	FALSE	uc001hfx.3_intron_41_0_chr1_207791593_f	FALSE	FALSE
chr1	150094870	+	AluSq2	FALSE	FALSE	FALSE	FALSE	uc001etp.3_intron_13_0_chr1_150082743_f	FALSE	FALSE
chr1	21440896	+	FALSE	FALSE	Non repetitive	FALSE	FALSE	FALSE	FALSE	Intergenic
chr1	32445166	+	AluY	FALSE	FALSE	FALSE	FALSE	FALSE	FALSE	Intergenic
chr1	32691377	+	AluY	FALSE	FALSE	FALSE	FALSE	uc001bur.4_intron_4_0_chr1_32690077_f	FALSE	FALSE
chr1	10641635	+	FALSE	FALSE	Non repetitive	FALSE	FALSE	uc009vmu.1_intron_2_0_chr1_10596355_f	FALSE	FALSE
chr1	245891079	+	AluSq	FALSE	FALSE	FALSE	FALSE	FALSE	FALSE	Intergenic
chr1	243091825	+	AluSc8	FALSE	FALSE	FALSE	FALSE	FALSE	FALSE	Intergenic
chr1	154408720	+	AluSq2	FALSE	FALSE	FALSE	FALSE	uc021paf.1_intron_5_0_chr1_154408587_f	FALSE	FALSE
chr1	229599646	+	AluSx	FALSE	FALSE	FALSE	FALSE	FALSE	FALSE	Intergenic
chr1	28548750	+	AluSx	FALSE	FALSE	FALSE	FALSE	FALSE	FALSE	Intergenic
chr1	31733941	+	AluSx1	FALSE	FALSE	FALSE	FALSE	FALSE	FALSE	Intergenic
chr1	12650597	+	FALSE	FALSE	Non repetitive	FALSE	FALSE	FALSE	FALSE	Intergenic
chr1	553977	+	FALSE	FALSE	Non repetitive	FALSE	FALSE	FALSE	FALSE	Intergenic
chr1	1845215	+	FALSE	FALSE	Non repetitive	FALSE	FALSE	FALSE	FALSE	Intergenic
chr1	99178401	+	AluSp	FALSE	FALSE	FALSE	FALSE	uc010ouc.2_intron_6_0_chr1_99167460_f	FALSE	FALSE
chr1	84883753	+	AluSp	FALSE	FALSE	FALSE	FALSE	FALSE	FALSE	Intergenic
chr1	247068555	+	AluSx1	FALSE	FALSE	FALSE	FALSE	FALSE	FALSE	Intergenic
chr1	2190260	+	FALSE	FALSE	Non repetitive	FALSE	FALSE	uc001aja.4_intron_0_0_chr1_2161175_f	FALSE	FALSE
chr1	32718720	+	AluSx1	FALSE	FALSE	FALSE	FALSE	uc001bux.3_intron_0_0_chr1_32716973_f	FALSE	FALSE
chr1	217498752	+	AluSz	FALSE	FALSE	FALSE	FALSE	FALSE	FALSE	Intergenic
chr1	211121925	+	AluY	FALSE	FALSE	FALSE	FALSE	FALSE	FALSE	Intergenic
chr1	29216824	+	FALSE	FALSE	Non repetitive	FALSE	FALSE	uc001brm.2_intron_0_0_chr1_29213723_f	FALSE	FALSE
chr1	150246757	+	AluY	FALSE	FALSE	FALSE	FALSE	uc001euc.3_intron_2_0_chr1_150246574_f	FALSE	FALSE
chr1	217386660	+	AluY	FALSE	FALSE	FALSE	FALSE	FALSE	FALSE	Intergenic
chr1	185526636	+	AluSx1	FALSE	FALSE	FALSE	FALSE	FALSE	FALSE	Intergenic
chr1	21134651	+	FALSE	FALSE	Non repetitive	FALSE	FALSE	FALSE	FALSE	Intergenic
chr1	9813839	+	FALSE	FALSE	Non repetitive	FALSE	FALSE	FALSE	FALSE	Intergenic
chr1	10872337	+	FALSE	FALSE	Non repetitive	FALSE	FALSE	FALSE	FALSE	Intergenic
chr1	6644116	+	FALSE	FALSE	Non repetitive	FALSE	FALSE	uc009vmc.2_intron_2_0_chr1_6642360_f	FALSE	FALSE
chr1	67309997	+	AluSz6	FALSE	FALSE	FALSE	FALSE	FALSE	FALSE	Intergenic
chr1	227893878	+	AluY	FALSE	FALSE	FALSE	FALSE	uc009xeu.2_intron_3_0_chr1_227842178_f	FALSE	FALSE
chr1	151083509	+	AluSz	FALSE	FALSE	FALSE	FALSE	uc001ewr.2_intron_6_0_chr1_151079699_f	FALSE	FALSE
chr1	67853139	+	AluSc	FALSE	FALSE	FALSE	FALSE	uc010oqk.3_intron_14_0_chr1_67852891_f	FALSE	FALSE
chr1	176866227	+	AluSg	FALSE	FALSE	FALSE	FALSE	FALSE	FALSE	Intergenic
chr1	23986671	+	FALSE	FALSE	Non repetitive	FALSE	FALSE	FALSE	FALSE	Intergenic
chr1	13995101	+	FALSE	FALSE	Non repetitive	FALSE	FALSE	FALSE	FALSE	Intergenic
chr1	12597220	+	FALSE	FALSE	Non repetitive	FALSE	FALSE	FALSE	FALSE	Intergenic
chr1	179363477	+	AluSz	FALSE	FALSE	FALSE	FALSE	uc001gmn.2_intron_7_0_chr1_179363179_f	FALSE	FALSE
chr1	63660279	+	AluSx3	FALSE	FALSE	FALSE	FALSE	FALSE	FALSE	Intergenic
chr1	62468132	+	AluSq	FALSE	FALSE	FALSE	FALSE	uc009waf.1_intron_27_0_chr1_62456037_f	FALSE	FALSE
chr1	109895701	+	AluSq2	FALSE	FALSE	FALSE	FALSE	FALSE	FALSE	Intergenic
chr1	14405455	+	FALSE	FALSE	Non repetitive	FALSE	FALSE	FALSE	FALSE	Intergenic
chr1	12029320	+	FALSE	FALSE	Non repetitive	FALSE	FALSE	uc001atm.3_intron_15_0_chr1_12027149_f	FALSE	FALSE
chr1	3818413	+	FALSE	FALSE	Non repetitive	FALSE	FALSE	uc001alg.3_intron_0_0_chr1_3817196_f	FALSE	FALSE
chr1	2468360	+	FALSE	FALSE	Non repetitive	FALSE	FALSE	FALSE	FALSE	Intergenic
chr1	46026673	+	FALSE	FALSE	Non repetitive	FALSE	FALSE	uc021omx.1_intron_2_0_chr1_46018236_f	FALSE	FALSE
chr1	167669639	+	AluY	FALSE	FALSE	FALSE	FALSE	uc001gem.3_intron_5_0_chr1_167667080_f	FALSE	FALSE
chr1	3814501	+	FALSE	FALSE	Non repetitive	FALSE	FALSE	FALSE	FALSE	Intergenic
chr1	196715329	+	AluY	FALSE	FALSE	FALSE	FALSE	uc001gtj.4_intron_20_0_chr1_196715130_f	FALSE	FALSE
chr1	20457594	+	FALSE	FALSE	Non repetitive	FALSE	FALSE	FALSE	FALSE	Intergenic
chr1	29003983	+	FALSE	FALSE	Non repetitive	FALSE	FALSE	uc001bqz.3_intron_0_0_chr1_28995352_f	FALSE	FALSE
chr1	16599028	+	FALSE	FALSE	Non repetitive	FALSE	FALSE	FALSE	FALSE	Intergenic
chr1	224296480	+	AluJb	FALSE	FALSE	FALSE	FALSE	FALSE	FALSE	Intergenic
chr1	21311355	+	FALSE	FALSE	Non repetitive	FALSE	FALSE	FALSE	FALSE	Intergenic
chr1	6401467	+	FALSE	FALSE	Non repetitive	FALSE	FALSE	FALSE	FALSE	Intergenic
chr1	73827338	+	AluSc	FALSE	FALSE	FALSE	FALSE	FALSE	FALSE	Intergenic
chr1	247770738	+	AluY	FALSE	FALSE	FALSE	FALSE	FALSE	FALSE	Intergenic
chr1	24268208	+	FALSE	FALSE	Non repetitive	FALSE	FALSE	FALSE	FALSE	Intergenic
chr1	22477118	+	FALSE	FALSE	Non repetitive	FALSE	FALSE	FALSE	FALSE	Intergenic
chr1	33923784	+	FALSE	FALSE	Non repetitive	FALSE	FALSE	FALSE	FALSE	Intergenic
chr1	224614552	+	AluSq4	FALSE	FALSE	FALSE	FALSE	FALSE	FALSE	Intergenic
chr1	154001608	+	AluY	FALSE	FALSE	FALSE	FALSE	FALSE	FALSE	Intergenic
chr1	24459096	+	FALSE	FALSE	Non repetitive	FALSE	FALSE	FALSE	FALSE	Intergenic
chr1	247368164	+	AluSx1	FALSE	FALSE	FALSE	FALSE	FALSE	FALSE	Intergenic
chr1	16186680	+	FALSE	FALSE	Non repetitive	FALSE	FALSE	uc001axk.1_intron_0_0_chr1_16174646_f	FALSE	FALSE
chr1	21513755	+	FALSE	FALSE	Non repetitive	FALSE	FALSE	FALSE	FALSE	Intergenic
chr1	67441959	+	FALSE	FALSE	Non repetitive	FALSE	FALSE	uc010opf.1_intron_11_0_chr1_67438675_f	FALSE	FALSE
chr1	14779725	+	FALSE	FALSE	Non repetitive	FALSE	FALSE	FALSE	FALSE	Intergenic
chr1	15328650	+	FALSE	FALSE	Non repetitive	FALSE	FALSE	uc009vog.1_intron_1_0_chr1_15287372_f	FALSE	FALSE
chr1	110863208	+	AluSp	FALSE	FALSE	FALSE	FALSE	FALSE	FALSE	Intergenic
chr1	45218080	+	FALSE	FALSE	Non repetitive	FALSE	FALSE	uc001cmg.4_intron_4_0_chr1_45216237_f	FALSE	FALSE
chr1	235785997	+	AluSx1	FALSE	FALSE	FALSE	FALSE	FALSE	FALSE	Intergenic
chr1	26264111	+	FALSE	FALSE	Non repetitive	FALSE	FALSE	FALSE	FALSE	Intergenic
chr1	28678761	+	FALSE	FALSE	Non repetitive	FALSE	FALSE	FALSE	FALSE	Intergenic
chr1	244182428	+	AluY	FALSE	FALSE	FALSE	FALSE	uc001iac.3_intron_5_0_chr1_244174223_f	FALSE	FALSE
chr1	201999569	+	AluSg	FALSE	FALSE	FALSE	FALSE	FALSE	FALSE	Intergenic
chr1	250206	+	FALSE	FALSE	Non repetitive	FALSE	FALSE	FALSE	FALSE	Intergenic
chr1	4133928	+	FALSE	FALSE	Non repetitive	FALSE	FALSE	FALSE	FALSE	Intergenic
chr1	29156155	+	FALSE	FALSE	Non repetitive	FALSE	FALSE	uc001brf.1_intron_0_0_chr1_29139123_f	FALSE	FALSE
chr1	16561493	+	FALSE	FALSE	Non repetitive	FALSE	FALSE	FALSE	FALSE	Intergenic
chr1	36662065	+	FALSE	FALSE	Non repetitive	FALSE	FALSE	FALSE	FALSE	Intergenic
chr1	52056864	+	FALSE	FALSE	Non repetitive	FALSE	FALSE	uc001css.4_intron_0_0_chr1_52042929_f	FALSE	FALSE
chr1	32411776	+	FALSE	FALSE	Non repetitive	FALSE	FALSE	FALSE	FALSE	Intergenic
chr1	12576092	+	FALSE	FALSE	Non repetitive	FALSE	FALSE	FALSE	FALSE	Intergenic
chr1	5985949	+	FALSE	FALSE	Non repetitive	FALSE	FALSE	FALSE	FALSE	Intergenic
chr1	37776703	+	FALSE	FALSE	Non repetitive	FALSE	FALSE	FALSE	FALSE	Intergenic
chr1	113116404	+	AluJb	FALSE	FALSE	FALSE	FALSE	FALSE	FALSE	Intergenic
chr1	112205808	+	FALSE	FALSE	Non repetitive	FALSE	FALSE	uc001ebi.3_intron_0_0_chr1_112085132_f	FALSE	FALSE
chr1	24870129	+	FALSE	FALSE	Non repetitive	FALSE	FALSE	FALSE	FALSE	Intergenic
chr1	25002988	+	FALSE	FALSE	Non repetitive	FALSE	FALSE	FALSE	FALSE	Intergenic
chr1	227481726	+	AluY	FALSE	FALSE	FALSE	FALSE	FALSE	FALSE	Intergenic
chr1	29357595	+	FALSE	FALSE	Non repetitive	FALSE	FALSE	uc009vtk.2_intron_6_0_chr1_29357000_f	FALSE	FALSE
chr1	12411621	+	FALSE	FALSE	Non repetitive	FALSE	FALSE	uc001atv.3_intron_45_0_chr1_12409432_f	FALSE	FALSE
chr1	24964285	+	FALSE	FALSE	Non repetitive	FALSE	FALSE	FALSE	FALSE	Intergenic
chr1	40825952	+	FALSE	FALSE	Non repetitive	FALSE	FALSE	FALSE	FALSE	Intergenic
chr1	66032157	+	FALSE	FALSE	Non repetitive	FALSE	FALSE	uc021ool.1_intron_1_0_chr1_66031289_f	FALSE	FALSE
chr1	43962902	+	FALSE	FALSE	Non repetitive	FALSE	FALSE	FALSE	FALSE	Intergenic
chr1	45306046	+	FALSE	FALSE	Non repetitive	FALSE	FALSE	FALSE	FALSE	Intergenic
chr1	16195203	+	FALSE	FALSE	Non repetitive	FALSE	FALSE	uc001axk.1_intron_0_0_chr1_16174646_f	FALSE	FALSE
chr1	26214450	+	FALSE	FALSE	Non repetitive	FALSE	FALSE	FALSE	FALSE	Intergenic
chr1	29371107	+	AluSz	FALSE	FALSE	FALSE	FALSE	uc009vtk.2_intron_9_0_chr1_29365939_f	FALSE	FALSE
chr1	202240688	+	AluSq2	FALSE	FALSE	FALSE	FALSE	uc009xac.1_intron_0_0_chr1_202208246_f	FALSE	FALSE
chr1	52527588	+	FALSE	FALSE	Non repetitive	FALSE	FALSE	uc001ctk.3_intron_1_0_chr1_52525574_f	FALSE	FALSE
chr1	80221643	+	FALSE	FALSE	Non repetitive	FALSE	FALSE	FALSE	FALSE	Intergenic
chr1	12583461	+	FALSE	FALSE	Non repetitive	FALSE	FALSE	FALSE	FALSE	Intergenic
chr1	50001637	+	FALSE	FALSE	Non repetitive	FALSE	FALSE	FALSE	FALSE	Intergenic
chr1	10442747	+	FALSE	FALSE	Non repetitive	FALSE	FALSE	FALSE	FALSE	Intergenic
chr1	576574	+	FALSE	FALSE	Non repetitive	FALSE	FALSE	FALSE	FALSE	Intergenic
chr1	21907965	+	FALSE	FALSE	Non repetitive	FALSE	FALSE	FALSE	FALSE	Intergenic
chr1	52661738	+	FALSE	FALSE	Non repetitive	FALSE	FALSE	uc001ctn.4_intron_0_0_chr1_52608076_f	FALSE	FALSE
chr1	16379797	+	FALSE	FALSE	Non repetitive	FALSE	FALSE	uc021ogl.1_intron_3_0_chr1_16378907_f	FALSE	FALSE
chr1	151078712	+	FALSE	FALSE	Non repetitive	FALSE	FALSE	uc001ewr.2_intron_5_0_chr1_151076152_f	FALSE	FALSE
chr1	6388106	+	FALSE	FALSE	Non repetitive	FALSE	FALSE	FALSE	FALSE	Intergenic
chr1	39621821	+	FALSE	FALSE	Non repetitive	FALSE	FALSE	uc001cda.1_intron_0_0_chr1_39588069_f	FALSE	FALSE
chr1	38453025	+	FALSE	FALSE	Non repetitive	FALSE	FALSE	FALSE	FALSE	Intergenic
chr1	46572707	+	FALSE	FALSE	Non repetitive	FALSE	FALSE	FALSE	FALSE	Intergenic
chr1	39533713	+	FALSE	FALSE	Non repetitive	FALSE	FALSE	FALSE	FALSE	Intergenic
chr1	55414657	+	FALSE	FALSE	Non repetitive	FALSE	FALSE	FALSE	FALSE	Intergenic
chr1	65215168	+	FALSE	FALSE	Non repetitive	FALSE	FALSE	uc001dbs.2_intron_0_0_chr1_65211105_f	FALSE	FALSE
chr1	110122894	+	FALSE	FALSE	Non repetitive	FALSE	FALSE	uc001dxz.3_intron_3_0_chr1_110121984_f	FALSE	FALSE
chr1	21709771	+	FALSE	FALSE	Non repetitive	FALSE	FALSE	FALSE	FALSE	Intergenic
chr1	66612141	+	FALSE	FALSE	Non repetitive	FALSE	FALSE	uc001dcn.3_intron_2_0_chr1_66384519_f	FALSE	FALSE
chr1	25078003	+	FALSE	FALSE	Non repetitive	FALSE	FALSE	uc001bjp.1_intron_0_0_chr1_25072104_f	FALSE	FALSE
chr1	40700999	+	FALSE	FALSE	Non repetitive	FALSE	FALSE	uc001cfc.4_intron_6_0_chr1_40697331_f	FALSE	FALSE
chr1	85116662	+	FALSE	FALSE	Non repetitive	FALSE	FALSE	FALSE	FALSE	Intergenic
chr1	117359842	+	FALSE	FALSE	Non repetitive	FALSE	FALSE	FALSE	FALSE	Intergenic
chr1	160218735	+	AluSx	FALSE	FALSE	FALSE	FALSE	FALSE	FALSE	Intergenic
chr1	77582144	+	FALSE	FALSE	Non repetitive	FALSE	FALSE	FALSE	FALSE	Intergenic
chr1	162868373	+	AluSx1	FALSE	FALSE	FALSE	FALSE	FALSE	FALSE	Intergenic
chr1	85267695	+	FALSE	FALSE	Non repetitive	FALSE	FALSE	FALSE	FALSE	Intergenic
chr1	204895955	+	AluSx1	FALSE	FALSE	FALSE	FALSE	uc009xbg.1_intron_1_0_chr1_204889869_f	FALSE	FALSE
chr1	25148351	+	FALSE	FALSE	Non repetitive	FALSE	FALSE	uc001bjp.1_intron_2_0_chr1_25140711_f	FALSE	FALSE
chr1	62596277	+	AluY	FALSE	FALSE	FALSE	FALSE	uc001dac.3_intron_28_0_chr1_62594618_f	FALSE	FALSE
chr1	20798096	+	FALSE	FALSE	Non repetitive	FALSE	FALSE	FALSE	FALSE	Intergenic
chr1	22302638	+	FALSE	FALSE	Non repetitive	FALSE	FALSE	FALSE	FALSE	Intergenic
chr1	159107200	+	AluSz	FALSE	FALSE	FALSE	FALSE	FALSE	FALSE	Intergenic
chr1	12631836	+	FALSE	FALSE	Non repetitive	FALSE	FALSE	FALSE	FALSE	Intergenic
chr1	173534050	+	FALSE	FALSE	Non repetitive	FALSE	FALSE	FALSE	FALSE	Intergenic
chr1	30493334	+	FALSE	FALSE	Non repetitive	FALSE	FALSE	FALSE	FALSE	Intergenic
chr1	1434886	+	FALSE	FALSE	Non repetitive	FALSE	FALSE	uc021oeq.1_intron_6_0_chr1_1426052_f	FALSE	FALSE
chr1	16512332	+	FALSE	FALSE	Non repetitive	FALSE	FALSE	FALSE	FALSE	Intergenic
chr1	52986740	+	FALSE	FALSE	Non repetitive	FALSE	FALSE	FALSE	FALSE	Intergenic
chr1	53317860	+	FALSE	FALSE	Non repetitive	FALSE	FALSE	uc001cuk.2_intron_0_0_chr1_53308646_f	FALSE	FALSE
chr1	53263455	+	FALSE	FALSE	Non repetitive	FALSE	FALSE	uc009vzg.3_intron_7_0_chr1_53262457_f	FALSE	FALSE
chr1	70789683	+	FALSE	FALSE	Non repetitive	FALSE	FALSE	FALSE	FALSE	Intergenic
chr1	92534420	+	FALSE	FALSE	Non repetitive	FALSE	FALSE	FALSE	FALSE	Intergenic
chr1	100760606	+	FALSE	FALSE	Non repetitive	FALSE	FALSE	FALSE	FALSE	Intergenic
chr1	150883698	+	FALSE	FALSE	Non repetitive	FALSE	FALSE	FALSE	FALSE	Intergenic
chr1	55082320	+	FALSE	FALSE	Non repetitive	FALSE	FALSE	uc001cxm.2_intron_14_0_chr1_55073742_f	FALSE	FALSE
chr1	110412386	+	FALSE	FALSE	Non repetitive	FALSE	FALSE	FALSE	FALSE	Intergenic
chr1	40064303	+	FALSE	FALSE	Non repetitive	FALSE	FALSE	FALSE	FALSE	Intergenic
chr1	29465320	+	FALSE	FALSE	Non repetitive	FALSE	FALSE	FALSE	FALSE	Intergenic
chr1	119859099	+	FALSE	FALSE	Non repetitive	FALSE	FALSE	FALSE	FALSE	Intergenic
chr1	154430720	+	FALSE	FALSE	Non repetitive	FALSE	FALSE	uc001fez.2_intron_8_0_chr1_154427058_f	FALSE	FALSE
chr1	113604842	+	FALSE	FALSE	Non repetitive	FALSE	FALSE	FALSE	FALSE	Intergenic
chr1	120801869	+	FALSE	FALSE	Non repetitive	FALSE	FALSE	FALSE	FALSE	Intergenic
chr1	165135198	+	AluSz	FALSE	FALSE	FALSE	FALSE	FALSE	FALSE	Intergenic
chr1	157717962	+	AluSz	FALSE	FALSE	FALSE	FALSE	FALSE	FALSE	Intergenic
chr1	40078250	+	FALSE	FALSE	Non repetitive	FALSE	FALSE	FALSE	FALSE	Intergenic
chr1	204004489	+	FALSE	FALSE	Non repetitive	FALSE	FALSE	FALSE	FALSE	Intergenic
chr1	25508077	+	FALSE	FALSE	Non repetitive	FALSE	FALSE	FALSE	FALSE	Intergenic
chr1	87467869	+	FALSE	FALSE	Non repetitive	FALSE	FALSE	uc001dme.2_intron_0_0_chr1_87458811_f	FALSE	FALSE
chr1	89039066	+	FALSE	FALSE	Non repetitive	FALSE	FALSE	FALSE	FALSE	Intergenic
chr1	240744303	+	AluSx	FALSE	FALSE	FALSE	FALSE	FALSE	FALSE	Intergenic
chr1	1817271	+	FALSE	FALSE	Non repetitive	FALSE	FALSE	FALSE	FALSE	Intergenic
chr1	88589838	+	FALSE	FALSE	Non repetitive	FALSE	FALSE	FALSE	FALSE	Intergenic
chr1	46849401	+	FALSE	FALSE	Non repetitive	FALSE	FALSE	FALSE	FALSE	Intergenic
chr1	240854248	+	AluY	FALSE	FALSE	FALSE	FALSE	FALSE	FALSE	Intergenic
chr1	146865023	+	FALSE	FALSE	Non repetitive	FALSE	FALSE	FALSE	FALSE	Intergenic
chr1	28736751	+	FALSE	FALSE	Non repetitive	FALSE	FALSE	uc001bpu.3_intron_1_0_chr1_28733975_f	FALSE	FALSE
chr1	113225816	+	FALSE	FALSE	Non repetitive	FALSE	FALSE	uc009wgj.1_intron_0_0_chr1_113217672_f	FALSE	FALSE
chr1	22817662	+	FALSE	FALSE	Non repetitive	FALSE	FALSE	uc001bft.2_intron_2_0_chr1_22817139_f	FALSE	FALSE
chr1	31260119	+	FALSE	FALSE	Non repetitive	FALSE	FALSE	FALSE	FALSE	Intergenic
chr1	150563132	+	FALSE	FALSE	Non repetitive	FALSE	FALSE	FALSE	FALSE	Intergenic
chr1	12636009	+	FALSE	FALSE	Non repetitive	FALSE	FALSE	FALSE	FALSE	Intergenic
chr1	170607996	+	FALSE	FALSE	Non repetitive	FALSE	FALSE	FALSE	FALSE	Intergenic
chr1	91485396	+	FALSE	FALSE	Non repetitive	FALSE	FALSE	FALSE	FALSE	Intergenic
chr1	150984527	+	FALSE	FALSE	Non repetitive	FALSE	FALSE	uc001ewh.1_intron_0_0_chr1_150981148_f	FALSE	FALSE
chr1	54456116	+	FALSE	FALSE	Non repetitive	FALSE	FALSE	FALSE	FALSE	Intergenic
chr1	236220783	+	AluSx	FALSE	FALSE	FALSE	FALSE	FALSE	FALSE	Intergenic
chr1	154823727	+	FALSE	FALSE	Non repetitive	FALSE	FALSE	FALSE	FALSE	Intergenic
chr1	180325282	+	FALSE	FALSE	Non repetitive	FALSE	FALSE	FALSE	FALSE	Intergenic
chr1	46631720	+	FALSE	FALSE	Non repetitive	FALSE	FALSE	FALSE	FALSE	Intergenic
chr1	154136383	+	FALSE	FALSE	Non repetitive	FALSE	FALSE	FALSE	FALSE	Intergenic
chr1	155278132	+	FALSE	FALSE	Non repetitive	FALSE	FALSE	FALSE	FALSE	Intergenic
chr1	54892152	+	FALSE	FALSE	Non repetitive	FALSE	FALSE	FALSE	FALSE	Intergenic
chr1	226182051	+	FALSE	FALSE	Non repetitive	FALSE	FALSE	FALSE	FALSE	Intergenic
chr1	142636760	+	FALSE	FALSE	Non repetitive	FALSE	FALSE	uc001eiw.1_intron_0_0_chr1_142618980_f	FALSE	FALSE
chr1	40102212	+	FALSE	FALSE	Non repetitive	FALSE	FALSE	FALSE	FALSE	Intergenic
chr1	144678909	+	FALSE	FALSE	Non repetitive	FALSE	FALSE	uc009wii.1_intron_3_0_chr1_144621657_f	FALSE	FALSE
chr1	143694308	+	FALSE	FALSE	Non repetitive	FALSE	FALSE	uc009whw.2_intron_0_0_chr1_143687310_f	FALSE	FALSE
chr1	160387985	+	FALSE	FALSE	Non repetitive	FALSE	FALSE	uc001fwb.2_intron_3_0_chr1_160385973_f	FALSE	FALSE
chr1	241422708	+	AluSp	FALSE	FALSE	FALSE	FALSE	FALSE	FALSE	Intergenic
chr1	151206052	+	FALSE	FALSE	Non repetitive	FALSE	FALSE	uc021oyo.1_intron_5_0_chr1_151205180_f	FALSE	FALSE
chr1	167498512	+	FALSE	FALSE	Non repetitive	FALSE	FALSE	FALSE	FALSE	Intergenic
chr1	145815298	+	FALSE	FALSE	Non repetitive	FALSE	FALSE	uc021ott.2_intron_98_0_chr1_145364675_f	FALSE	FALSE
chr1	201318133	+	FALSE	FALSE	Non repetitive	FALSE	FALSE	FALSE	FALSE	Intergenic
chr1	8300777	+	FALSE	FALSE	Non repetitive	FALSE	FALSE	FALSE	FALSE	Intergenic
chr1	71837228	+	FALSE	FALSE	Non repetitive	FALSE	FALSE	FALSE	FALSE	Intergenic
chr1	231404407	+	AluSg	FALSE	FALSE	FALSE	FALSE	uc001hup.4_intron_8_0_chr1_231403650_f	FALSE	FALSE
chr1	171489376	+	FALSE	FALSE	Non repetitive	FALSE	FALSE	uc001ghr.1_intron_5_0_chr1_171486954_f	FALSE	FALSE
chr1	90145910	+	FALSE	FALSE	Non repetitive	FALSE	FALSE	uc001dnl.4_intron_0_0_chr1_90098882_f	FALSE	FALSE
chr1	44118629	+	FALSE	FALSE	Non repetitive	FALSE	FALSE	uc001cjx.3_intron_0_0_chr1_44115924_f	FALSE	FALSE
chr1	8610881	+	FALSE	FALSE	Non repetitive	FALSE	FALSE	FALSE	FALSE	Intergenic
chr1	13869850	+	FALSE	FALSE	Non repetitive	FALSE	FALSE	FALSE	FALSE	Intergenic
chr1	46892262	+	FALSE	FALSE	Non repetitive	FALSE	FALSE	FALSE	FALSE	Intergenic
chr1	23558961	+	FALSE	FALSE	Non repetitive	FALSE	FALSE	FALSE	FALSE	Intergenic
chr1	32678771	+	FALSE	FALSE	Non repetitive	FALSE	FALSE	uc001bun.2_intron_5_0_chr1_32678395_f	FALSE	FALSE
chr1	183019691	+	FALSE	FALSE	Non repetitive	FALSE	FALSE	uc001gpx.3_intron_0_0_chr1_182993270_f	FALSE	FALSE
chr1	206814169	+	FALSE	FALSE	Non repetitive	FALSE	FALSE	uc001hei.3_intron_2_0_chr1_206811107_f	FALSE	FALSE
chr1	179213890	+	FALSE	FALSE	Non repetitive	FALSE	FALSE	FALSE	FALSE	Intergenic
chr1	7977265	+	FALSE	FALSE	Non repetitive	FALSE	FALSE	FALSE	FALSE	Intergenic
chr1	184183004	+	FALSE	FALSE	Non repetitive	FALSE	FALSE	FALSE	FALSE	Intergenic
chr1	71747576	+	FALSE	FALSE	Non repetitive	FALSE	FALSE	FALSE	FALSE	Intergenic
chr1	90368357	+	FALSE	FALSE	Non repetitive	FALSE	FALSE	uc001dnm.3_intron_1_0_chr1_90309342_f	FALSE	FALSE
chr1	245830755	+	FALSE	FALSE	Non repetitive	FALSE	FALSE	uc001ibg.1_intron_6_0_chr1_245809583_f	FALSE	FALSE
chr1	155303102	+	FALSE	FALSE	Non repetitive	FALSE	FALSE	FALSE	FALSE	Intergenic
chr1	54897442	+	FALSE	FALSE	Non repetitive	FALSE	FALSE	FALSE	FALSE	Intergenic
chr1	156350967	+	FALSE	FALSE	Non repetitive	FALSE	FALSE	uc010phm.2_intron_0_0_chr1_156339228_f	FALSE	FALSE
chr1	155885186	+	FALSE	FALSE	Non repetitive	FALSE	FALSE	FALSE	FALSE	Intergenic
chr1	193212344	+	FALSE	FALSE	Non repetitive	FALSE	FALSE	uc001gtb.3_intron_14_0_chr1_193205487_f	FALSE	FALSE
chr1	199864839	+	FALSE	FALSE	Non repetitive	FALSE	FALSE	FALSE	FALSE	Intergenic
chr1	173544991	+	FALSE	FALSE	Non repetitive	FALSE	FALSE	FALSE	FALSE	Intergenic
chr1	160238883	+	FALSE	FALSE	Non repetitive	FALSE	FALSE	FALSE	FALSE	Intergenic
chr1	225445511	+	FALSE	FALSE	Non repetitive	FALSE	FALSE	uc001hox.2_intron_1_0_chr1_225440120_f	FALSE	FALSE
chr1	202346706	+	FALSE	FALSE	Non repetitive	FALSE	FALSE	uc001gxy.3_intron_0_0_chr1_202318271_f	FALSE	FALSE
chr1	145174952	+	FALSE	FALSE	Non repetitive	FALSE	FALSE	uc021ots.1_intron_11_0_chr1_144824757_f	FALSE	FALSE
chr1	8770848	+	FALSE	FALSE	Non repetitive	FALSE	FALSE	FALSE	FALSE	Intergenic
chr1	113377399	+	FALSE	FALSE	Non repetitive	FALSE	FALSE	FALSE	FALSE	Intergenic
chr1	207912741	+	FALSE	FALSE	Non repetitive	FALSE	FALSE	FALSE	FALSE	Intergenic
chr1	17821763	+	FALSE	FALSE	Non repetitive	FALSE	FALSE	FALSE	FALSE	Intergenic
chr1	65219479	+	FALSE	FALSE	Non repetitive	FALSE	FALSE	uc001dbs.2_intron_0_0_chr1_65211105_f	FALSE	FALSE
chr1	231715672	+	FALSE	FALSE	Non repetitive	FALSE	FALSE	uc010pwe.2_intron_4_0_chr1_231697002_f	FALSE	FALSE
chr1	19824632	+	FALSE	FALSE	Non repetitive	FALSE	FALSE	FALSE	FALSE	Intergenic
chr1	6897290	+	FALSE	FALSE	Non repetitive	FALSE	FALSE	uc001aoh.3_intron_2_0_chr1_6885271_f	FALSE	FALSE
chr1	205379178	+	FALSE	FALSE	Non repetitive	FALSE	FALSE	FALSE	FALSE	Intergenic
chr1	73334427	+	FALSE	FALSE	Non repetitive	FALSE	FALSE	FALSE	FALSE	Intergenic
chr1	24136002	+	FALSE	FALSE	Non repetitive	FALSE	FALSE	FALSE	FALSE	Intergenic
chr1	51302902	+	FALSE	FALSE	Non repetitive	FALSE	FALSE	FALSE	FALSE	Intergenic
chr1	32954672	+	FALSE	FALSE	Non repetitive	FALSE	FALSE	uc001bvk.3_intron_3_0_chr1_32950934_f	FALSE	FALSE
chr1	210503365	+	FALSE	FALSE	Non repetitive	FALSE	FALSE	uc009xcx.3_intron_0_0_chr1_210501729_f	FALSE	FALSE
chr1	17237484	+	FALSE	FALSE	Non repetitive	FALSE	FALSE	uc009voy.1_intron_0_0_chr1_17066893_f	FALSE	FALSE
chr1	145573229	+	FALSE	FALSE	Non repetitive	FALSE	FALSE	uc021ott.2_intron_98_0_chr1_145364675_f	FALSE	FALSE
chr1	184361116	+	FALSE	FALSE	Non repetitive	FALSE	FALSE	uc001gqv.1_intron_0_0_chr1_184356503_f	FALSE	FALSE
chr1	36692949	+	FALSE	FALSE	Non repetitive	FALSE	FALSE	uc001cae.4_intron_0_0_chr1_36690107_f	FALSE	FALSE
chr1	186797074	+	FALSE	FALSE	Non repetitive	FALSE	FALSE	FALSE	FALSE	Intergenic
chr1	185235470	+	FALSE	FALSE	Non repetitive	FALSE	FALSE	uc001grg.4_intron_15_0_chr1_185200841_f	FALSE	FALSE
chr1	218552750	+	FALSE	FALSE	Non repetitive	FALSE	FALSE	uc001hll.3_intron_1_0_chr1_218536760_f	FALSE	FALSE
chr1	91274287	+	FALSE	FALSE	Non repetitive	FALSE	FALSE	FALSE	FALSE	Intergenic
chr1	224334682	+	FALSE	FALSE	Non repetitive	FALSE	FALSE	uc001hoh.3_intron_2_0_chr1_224321915_f	FALSE	FALSE
chr1	191690026	+	FALSE	FALSE	Non repetitive	FALSE	FALSE	FALSE	FALSE	Intergenic
chr1	204390384	+	FALSE	FALSE	Non repetitive	FALSE	FALSE	FALSE	FALSE	Intergenic
chr1	113227164	+	FALSE	FALSE	Non repetitive	FALSE	FALSE	uc009wgj.1_intron_0_0_chr1_113217672_f	FALSE	FALSE
chr1	243185948	+	FALSE	FALSE	Non repetitive	FALSE	FALSE	FALSE	FALSE	Intergenic
chr1	225740114	+	FALSE	FALSE	Non repetitive	FALSE	FALSE	FALSE	FALSE	Intergenic
chr1	156353341	+	FALSE	FALSE	Non repetitive	FALSE	FALSE	uc031pqn.1_intron_8_0_chr1_156352661_f	FALSE	FALSE
chr1	151533748	+	FALSE	FALSE	Non repetitive	FALSE	FALSE	uc001eyl.3_intron_0_0_chr1_151512903_f	FALSE	FALSE
chr1	232022880	+	FALSE	FALSE	Non repetitive	FALSE	FALSE	uc010pxb.1_intron_8_0_chr1_231954264_f	FALSE	FALSE
chr1	92105044	+	FALSE	FALSE	Non repetitive	FALSE	FALSE	FALSE	FALSE	Intergenic
chr1	230393935	+	FALSE	FALSE	Non repetitive	FALSE	FALSE	uc010pvz.1_intron_8_0_chr1_230391091_f	FALSE	FALSE
chr1	20028736	+	FALSE	FALSE	Non repetitive	FALSE	FALSE	FALSE	FALSE	Intergenic
chr1	26815472	+	FALSE	FALSE	Non repetitive	FALSE	FALSE	FALSE	FALSE	Intergenic
chr1	232219968	+	FALSE	FALSE	Non repetitive	FALSE	FALSE	FALSE	FALSE	Intergenic
chr1	106926316	+	FALSE	FALSE	Non repetitive	FALSE	FALSE	FALSE	FALSE	Intergenic
chr1	27169906	+	FALSE	FALSE	Non repetitive	FALSE	FALSE	uc010ofh.1_intron_1_0_chr1_27159099_f	FALSE	FALSE
chr1	113481787	+	FALSE	FALSE	Non repetitive	FALSE	FALSE	FALSE	FALSE	Intergenic
chr1	16804060	+	FALSE	FALSE	Non repetitive	FALSE	FALSE	FALSE	FALSE	Intergenic
chr1	78043578	+	FALSE	FALSE	Non repetitive	FALSE	FALSE	FALSE	FALSE	Intergenic
chr1	51500114	+	FALSE	FALSE	Non repetitive	FALSE	FALSE	FALSE	FALSE	Intergenic
chr1	36243885	+	FALSE	FALSE	Non repetitive	FALSE	FALSE	FALSE	FALSE	Intergenic
chr1	158992028	+	FALSE	FALSE	Non repetitive	FALSE	FALSE	uc001ftg.3_intron_5_0_chr1_158990320_f	FALSE	FALSE
chr1	211352994	+	FALSE	FALSE	Non repetitive	FALSE	FALSE	FALSE	FALSE	Intergenic
chr1	163311064	+	FALSE	FALSE	Non repetitive	FALSE	FALSE	uc001gcq.1_intron_8_0_chr1_163310217_f	FALSE	FALSE
chr1	212023839	+	FALSE	FALSE	Non repetitive	FALSE	FALSE	FALSE	FALSE	Intergenic
chr1	26559329	+	FALSE	FALSE	Non repetitive	FALSE	FALSE	FALSE	FALSE	Intergenic
chr1	211678498	+	FALSE	FALSE	Non repetitive	FALSE	FALSE	FALSE	FALSE	Intergenic
chr1	236112914	+	FALSE	FALSE	Non repetitive	FALSE	FALSE	FALSE	FALSE	Intergenic
chr1	214251764	+	FALSE	FALSE	Non repetitive	FALSE	FALSE	FALSE	FALSE	Intergenic
chr1	240739095	+	FALSE	FALSE	Non repetitive	FALSE	FALSE	FALSE	FALSE	Intergenic
chr1	32958808	+	FALSE	FALSE	Non repetitive	FALSE	FALSE	uc001bvk.3_intron_3_0_chr1_32950934_f	FALSE	FALSE
chr1	226334865	+	FALSE	FALSE	Non repetitive	FALSE	FALSE	FALSE	FALSE	Intergenic
chr1	145722954	+	FALSE	FALSE	Non repetitive	FALSE	FALSE	uc021ott.2_intron_98_0_chr1_145364675_f	FALSE	FALSE
chr1	244956563	+	FALSE	FALSE	Non repetitive	FALSE	FALSE	FALSE	FALSE	Intergenic
chr1	187248782	+	FALSE	FALSE	Non repetitive	FALSE	FALSE	FALSE	FALSE	Intergenic
chr1	177419388	+	FALSE	FALSE	Non repetitive	FALSE	FALSE	FALSE	FALSE	Intergenic
chr1	15838025	+	FALSE	FALSE	Non repetitive	FALSE	FALSE	FALSE	FALSE	Intergenic
chr1	51718563	+	FALSE	FALSE	Non repetitive	FALSE	FALSE	uc001csi.4_intron_0_0_chr1_51702552_f	FALSE	FALSE
chr1	248047800	+	FALSE	FALSE	Non repetitive	FALSE	FALSE	uc001idp.1_intron_1_0_chr1_248039340_f	FALSE	FALSE
chr1	151463867	+	FALSE	FALSE	Non repetitive	FALSE	FALSE	FALSE	FALSE	Intergenic
chr1	21490391	+	FALSE	FALSE	Non repetitive	FALSE	FALSE	FALSE	FALSE	Intergenic
chr1	27824652	+	FALSE	FALSE	Non repetitive	FALSE	FALSE	FALSE	FALSE	Intergenic
chr1	158487293	+	AluSc8	FALSE	FALSE	FALSE	FALSE	FALSE	FALSE	Intergenic
chr1	42855983	+	FALSE	FALSE	Non repetitive	FALSE	FALSE	uc001chi.2_intron_0_0_chr1_42846769_f	FALSE	FALSE
chr1	150880459	+	FALSE	FALSE	Non repetitive	FALSE	FALSE	FALSE	FALSE	Intergenic
chr1	232871002	+	FALSE	FALSE	Non repetitive	FALSE	FALSE	FALSE	FALSE	Intergenic
chr1	25658453	+	FALSE	FALSE	Non repetitive	FALSE	FALSE	FALSE	FALSE	Intergenic
chr1	190803734	+	FALSE	FALSE	Non repetitive	FALSE	FALSE	FALSE	FALSE	Intergenic
chr1	43079199	+	FALSE	FALSE	Non repetitive	FALSE	FALSE	uc001chm.2_intron_16_0_chr1_43076762_f	FALSE	FALSE
chr1	234248595	+	FALSE	FALSE	Non repetitive	FALSE	FALSE	uc001hvy.1_intron_1_0_chr1_234041505_f	FALSE	FALSE
chr1	153997678	+	FALSE	FALSE	Non repetitive	FALSE	FALSE	FALSE	FALSE	Intergenic
chr1	114556640	+	FALSE	FALSE	Non repetitive	FALSE	FALSE	FALSE	FALSE	Intergenic
chr1	233354270	+	FALSE	FALSE	Non repetitive	FALSE	FALSE	FALSE	FALSE	Intergenic
chr1	78235162	+	FALSE	FALSE	Non repetitive	FALSE	FALSE	FALSE	FALSE	Intergenic
chr1	13552973	+	FALSE	FALSE	Non repetitive	FALSE	FALSE	FALSE	FALSE	Intergenic
chr1	26337161	+	FALSE	FALSE	Non repetitive	FALSE	FALSE	FALSE	FALSE	Intergenic
chr1	52524546	+	FALSE	FALSE	Non repetitive	FALSE	FALSE	uc001ctk.3_intron_0_0_chr1_52522052_f	FALSE	FALSE
chr1	235559647	+	FALSE	FALSE	Non repetitive	FALSE	FALSE	uc010pxq.1_intron_1_0_chr1_235543465_f	FALSE	FALSE
chr1	29629126	+	FALSE	FALSE	Non repetitive	FALSE	FALSE	uc001bru.3_intron_15_0_chr1_29618539_f	FALSE	FALSE
chr1	155236950	+	FALSE	FALSE	Non repetitive	FALSE	FALSE	FALSE	FALSE	Intergenic
chr1	245998694	+	FALSE	FALSE	Non repetitive	FALSE	FALSE	FALSE	FALSE	Intergenic
chr1	42223062	+	FALSE	FALSE	Non repetitive	FALSE	FALSE	FALSE	FALSE	Intergenic
chr1	34650845	+	FALSE	FALSE	Non repetitive	FALSE	FALSE	uc001bxs.4_intron_0_0_chr1_34632773_f	FALSE	FALSE
chr1	212257802	+	FALSE	FALSE	Non repetitive	FALSE	FALSE	uc009xdc.3_intron_12_0_chr1_212254093_f	FALSE	FALSE
chr1	205144494	+	FALSE	FALSE	Non repetitive	FALSE	FALSE	FALSE	FALSE	Intergenic
chr1	53211301	+	FALSE	FALSE	Non repetitive	FALSE	FALSE	uc009vzg.3_intron_0_0_chr1_53192356_f	FALSE	FALSE
chr1	160205803	+	FALSE	FALSE	Non repetitive	FALSE	FALSE	FALSE	FALSE	Intergenic
chr1	202145575	+	FALSE	FALSE	Non repetitive	FALSE	FALSE	uc010ppz.1_intron_5_0_chr1_202140915_f	FALSE	FALSE
chr1	47093555	+	FALSE	FALSE	Non repetitive	FALSE	FALSE	FALSE	FALSE	Intergenic
chr1	53495625	+	FALSE	FALSE	Non repetitive	FALSE	FALSE	uc010onq.1_intron_1_0_chr1_53493744_f	FALSE	FALSE
chr1	174134562	+	FALSE	FALSE	Non repetitive	FALSE	FALSE	uc009wwq.2_intron_0_0_chr1_174128796_f	FALSE	FALSE
chr1	23416212	+	FALSE	FALSE	Non repetitive	FALSE	FALSE	FALSE	FALSE	Intergenic
chr1	213238291	+	FALSE	FALSE	Non repetitive	FALSE	FALSE	uc009xdi.1_intron_0_0_chr1_213234870_f	FALSE	FALSE
chr1	224480993	+	FALSE	FALSE	Non repetitive	FALSE	FALSE	FALSE	FALSE	Intergenic
chr1	153944425	+	FALSE	FALSE	Non repetitive	FALSE	FALSE	uc001fdn.4_intron_3_0_chr1_153941932_f	FALSE	FALSE
chr1	43443032	+	FALSE	FALSE	Non repetitive	FALSE	FALSE	uc001cil.3_intron_2_0_chr1_43439860_f	FALSE	FALSE
chr1	46572574	+	FALSE	FALSE	Non repetitive	FALSE	FALSE	FALSE	FALSE	Intergenic
chr1	91254072	+	FALSE	FALSE	Non repetitive	FALSE	FALSE	FALSE	FALSE	Intergenic
chr1	169147351	+	FALSE	FALSE	Non repetitive	FALSE	FALSE	FALSE	FALSE	Intergenic
chr1	154208050	+	FALSE	FALSE	Non repetitive	FALSE	FALSE	uc009wot.3_intron_5_0_chr1_154207768_f	FALSE	FALSE
chr1	10122032	+	FALSE	FALSE	Non repetitive	FALSE	FALSE	uc001aqs.4_intron_0_0_chr1_10093753_f	FALSE	FALSE
chr1	64026467	+	FALSE	FALSE	Non repetitive	FALSE	FALSE	uc001dbf.3_intron_9_0_chr1_64022919_f	FALSE	FALSE
chr1	64139312	+	FALSE	FALSE	Non repetitive	FALSE	FALSE	FALSE	FALSE	Intergenic
chr1	22532901	+	FALSE	FALSE	Non repetitive	FALSE	FALSE	FALSE	FALSE	Intergenic
chr1	178307539	+	FALSE	FALSE	Non repetitive	FALSE	FALSE	uc009wxb.2_intron_2_0_chr1_178269254_f	FALSE	FALSE
chr1	114925057	+	FALSE	FALSE	Non repetitive	FALSE	FALSE	FALSE	FALSE	Intergenic
chr1	154342252	+	FALSE	FALSE	Non repetitive	FALSE	FALSE	FALSE	FALSE	Intergenic
chr1	40349406	+	FALSE	FALSE	Non repetitive	FALSE	FALSE	FALSE	FALSE	Intergenic
chr1	162034176	+	FALSE	FALSE	Non repetitive	FALSE	FALSE	FALSE	FALSE	Intergenic
chr1	228810750	+	FALSE	FALSE	Non repetitive	FALSE	FALSE	uc021pkj.1_intron_0_0_chr1_228780780_f	FALSE	FALSE
chr1	235413010	+	AluSc	FALSE	FALSE	FALSE	FALSE	FALSE	FALSE	Intergenic
chr1	214904570	+	FALSE	FALSE	Non repetitive	FALSE	FALSE	FALSE	FALSE	Intergenic
chr1	40973592	+	FALSE	FALSE	Non repetitive	FALSE	FALSE	FALSE	FALSE	Intergenic
chr1	83018828	+	FALSE	FALSE	Non repetitive	FALSE	FALSE	FALSE	FALSE	Intergenic
chr1	234363418	+	FALSE	FALSE	Non repetitive	FALSE	FALSE	uc001hvy.1_intron_1_0_chr1_234041505_f	FALSE	FALSE
chr1	62280089	+	FALSE	FALSE	Non repetitive	FALSE	FALSE	uc009waf.1_intron_13_0_chr1_62274203_f	FALSE	FALSE
chr1	183538788	+	FALSE	FALSE	Non repetitive	FALSE	FALSE	FALSE	FALSE	Intergenic
chr1	51419841	+	FALSE	FALSE	Non repetitive	FALSE	FALSE	FALSE	FALSE	Intergenic
chr1	190900691	+	FALSE	FALSE	Non repetitive	FALSE	FALSE	FALSE	FALSE	Intergenic
chr1	215118984	+	FALSE	FALSE	Non repetitive	FALSE	FALSE	FALSE	FALSE	Intergenic
chr1	54571364	+	FALSE	FALSE	Non repetitive	FALSE	FALSE	uc001cwu.1_intron_3_0_chr1_54562518_f	FALSE	FALSE
chr1	10456450	+	FALSE	FALSE	Non repetitive	FALSE	FALSE	FALSE	FALSE	Intergenic
chr1	235258318	+	FALSE	FALSE	Non repetitive	FALSE	FALSE	FALSE	FALSE	Intergenic
chr1	1580961	+	FALSE	FALSE	Non repetitive	FALSE	FALSE	FALSE	FALSE	Intergenic
chr1	205001236	+	FALSE	FALSE	Non repetitive	FALSE	FALSE	FALSE	FALSE	Intergenic
chr1	200472360	+	FALSE	FALSE	Non repetitive	FALSE	FALSE	FALSE	FALSE	Intergenic
chr1	80536166	+	FALSE	FALSE	Non repetitive	FALSE	FALSE	FALSE	FALSE	Intergenic
chr1	10086550	+	FALSE	FALSE	Non repetitive	FALSE	FALSE	FALSE	FALSE	Intergenic
chr1	203879050	+	FALSE	FALSE	Non repetitive	FALSE	FALSE	FALSE	FALSE	Intergenic
chr1	63185230	+	FALSE	FALSE	Non repetitive	FALSE	FALSE	FALSE	FALSE	Intergenic
chr1	179599406	+	FALSE	FALSE	Non repetitive	FALSE	FALSE	uc021pfm.1_intron_5_0_chr1_179590227_f	FALSE	FALSE
chr1	154348490	+	FALSE	FALSE	Non repetitive	FALSE	FALSE	FALSE	FALSE	Intergenic
chr1	64918028	+	FALSE	FALSE	Non repetitive	FALSE	FALSE	FALSE	FALSE	Intergenic
chr1	62258267	+	FALSE	FALSE	Non repetitive	FALSE	FALSE	uc009waf.1_intron_8_0_chr1_62257120_f	FALSE	FALSE
chr1	179039245	+	FALSE	FALSE	Non repetitive	FALSE	FALSE	uc001gmc.3_intron_6_0_chr1_179035995_f	FALSE	FALSE
chr1	247505768	+	FALSE	FALSE	Non repetitive	FALSE	FALSE	FALSE	FALSE	Intergenic
chr1	25588117	+	FALSE	FALSE	Non repetitive	FALSE	FALSE	FALSE	FALSE	Intergenic
chr1	53744653	+	FALSE	FALSE	Non repetitive	FALSE	FALSE	FALSE	FALSE	Intergenic
chr1	94386240	+	FALSE	FALSE	Non repetitive	FALSE	FALSE	FALSE	FALSE	Intergenic
chr1	96985348	+	FALSE	FALSE	Non repetitive	FALSE	FALSE	FALSE	FALSE	Intergenic
chr1	205260369	+	FALSE	FALSE	Non repetitive	FALSE	FALSE	FALSE	FALSE	Intergenic
chr1	40756356	+	FALSE	FALSE	Non repetitive	FALSE	FALSE	uc001cfg.4_intron_7_0_chr1_40751702_f	FALSE	FALSE
chr1	237548411	+	FALSE	FALSE	Non repetitive	FALSE	FALSE	uc001hyl.1_intron_7_0_chr1_237540736_f	FALSE	FALSE
chr1	117404672	+	FALSE	FALSE	Non repetitive	FALSE	FALSE	FALSE	FALSE	Intergenic
chr1	55402043	+	FALSE	FALSE	Non repetitive	FALSE	FALSE	FALSE	FALSE	Intergenic
chr1	205187012	+	FALSE	FALSE	Non repetitive	FALSE	FALSE	FALSE	FALSE	Intergenic
chr1	60648309	+	FALSE	FALSE	Non repetitive	FALSE	FALSE	FALSE	FALSE	Intergenic
chr1	7862599	+	FALSE	FALSE	Non repetitive	FALSE	FALSE	uc001aon.3_intron_7_0_chr1_7861252_f	FALSE	FALSE
chr1	94202017	+	FALSE	FALSE	Non repetitive	FALSE	FALSE	FALSE	FALSE	Intergenic
chr1	213513498	+	FALSE	FALSE	Non repetitive	FALSE	FALSE	FALSE	FALSE	Intergenic
chr1	226409310	+	FALSE	FALSE	Non repetitive	FALSE	FALSE	FALSE	FALSE	Intergenic
chr1	27252330	+	FALSE	FALSE	Non repetitive	FALSE	FALSE	uc001bng.2_intron_1_0_chr1_27250658_f	FALSE	FALSE
chr1	103051236	+	FALSE	FALSE	Non repetitive	FALSE	FALSE	FALSE	FALSE	Intergenic
chr1	234032110	+	FALSE	FALSE	Non repetitive	FALSE	FALSE	FALSE	FALSE	Intergenic
chr1	239205158	+	AluSq	FALSE	FALSE	FALSE	FALSE	FALSE	FALSE	Intergenic
chr1	224924102	+	FALSE	FALSE	Non repetitive	FALSE	FALSE	uc001hos.1_intron_4_0_chr1_224922409_f	FALSE	FALSE
chr1	165882704	+	FALSE	FALSE	Non repetitive	FALSE	FALSE	FALSE	FALSE	Intergenic
chr1	10396324	+	FALSE	FALSE	Non repetitive	FALSE	FALSE	uc001aqy.3_intron_26_0_chr1_10394697_f	FALSE	FALSE
chr1	233647257	+	FALSE	FALSE	Non repetitive	FALSE	FALSE	FALSE	FALSE	Intergenic
chr1	179901741	+	FALSE	FALSE	Non repetitive	FALSE	FALSE	FALSE	FALSE	Intergenic
chr1	226431851	+	FALSE	FALSE	Non repetitive	FALSE	FALSE	FALSE	FALSE	Intergenic
chr1	44104900	+	FALSE	FALSE	Non repetitive	FALSE	FALSE	FALSE	FALSE	Intergenic
chr1	28703370	+	FALSE	FALSE	Non repetitive	FALSE	FALSE	uc001bpu.3_intron_0_0_chr1_28696337_f	FALSE	FALSE
chr1	218505242	+	FALSE	FALSE	Non repetitive	FALSE	FALSE	FALSE	uc001hlj.3_utr3_4_0_chr1_218504434_f	FALSE
chr1	417175	+	FALSE	FALSE	Non repetitive	FALSE	FALSE	FALSE	FALSE	Intergenic
chr1	205699885	+	FALSE	FALSE	Non repetitive	FALSE	FALSE	FALSE	FALSE	Intergenic
chr1	100747536	+	FALSE	FALSE	Non repetitive	FALSE	FALSE	uc001dtd.3_intron_8_0_chr1_100742873_f	FALSE	FALSE
chr1	228790916	+	FALSE	FALSE	Non repetitive	FALSE	FALSE	uc021pkj.1_intron_0_0_chr1_228780780_f	FALSE	FALSE
chr1	16805866	+	FALSE	FALSE	Non repetitive	FALSE	FALSE	FALSE	FALSE	Intergenic
chr1	229557718	+	FALSE	FALSE	Non repetitive	FALSE	FALSE	FALSE	FALSE	Intergenic
chr1	150370946	+	FALSE	FALSE	Non repetitive	FALSE	FALSE	uc010pcc.1_intron_0_0_chr1_150337396_f	FALSE	FALSE
chr1	150264190	+	FALSE	FALSE	Non repetitive	FALSE	FALSE	FALSE	FALSE	Intergenic
chr1	1704696	+	FALSE	FALSE	Non repetitive	FALSE	FALSE	FALSE	FALSE	Intergenic
chr1	230211142	+	FALSE	FALSE	Non repetitive	FALSE	FALSE	uc010pvz.1_intron_0_0_chr1_230203154_f	FALSE	FALSE
chr1	67904448	+	FALSE	FALSE	Non repetitive	FALSE	FALSE	FALSE	FALSE	Intergenic
chr1	58956701	+	FALSE	FALSE	Non repetitive	FALSE	FALSE	FALSE	FALSE	Intergenic
chr1	154435123	+	FALSE	FALSE	Non repetitive	FALSE	FALSE	uc001fez.2_intron_8_0_chr1_154427058_f	FALSE	FALSE
chr1	40012262	+	FALSE	FALSE	Non repetitive	FALSE	FALSE	FALSE	FALSE	Intergenic
chr1	93019132	+	FALSE	FALSE	Non repetitive	FALSE	FALSE	FALSE	FALSE	Intergenic
chr1	235372106	+	FALSE	FALSE	Non repetitive	FALSE	FALSE	FALSE	FALSE	Intergenic
chr1	149621769	+	FALSE	FALSE	Non repetitive	FALSE	FALSE	uc031poo.1_intron_0_0_chr1_149576701_f	FALSE	FALSE
chr1	8326429	+	FALSE	FALSE	Non repetitive	FALSE	FALSE	FALSE	FALSE	Intergenic
chr1	16954269	+	FALSE	FALSE	Non repetitive	FALSE	FALSE	FALSE	FALSE	Intergenic
chr1	76844646	+	FALSE	FALSE	Non repetitive	FALSE	FALSE	uc001dhg.4_intron_1_0_chr1_76779685_f	FALSE	FALSE
chr1	89030372	+	FALSE	FALSE	Non repetitive	FALSE	FALSE	FALSE	FALSE	Intergenic
chr1	10149875	+	FALSE	FALSE	Non repetitive	FALSE	FALSE	uc001aqs.4_intron_1_0_chr1_10132273_f	FALSE	FALSE
chr1	240957186	+	FALSE	FALSE	Non repetitive	FALSE	FALSE	FALSE	FALSE	Intergenic
chr1	26932321	+	FALSE	FALSE	Non repetitive	FALSE	FALSE	FALSE	FALSE	Intergenic
chr1	61167068	+	FALSE	FALSE	Non repetitive	FALSE	FALSE	FALSE	FALSE	Intergenic
chr1	183098285	+	FALSE	FALSE	Non repetitive	FALSE	FALSE	uc001gpy.4_intron_17_0_chr1_183097886_f	FALSE	FALSE
chr1	10455381	+	FALSE	FALSE	Non repetitive	FALSE	FALSE	FALSE	FALSE	Intergenic
chr1	206101343	+	FALSE	FALSE	Non repetitive	FALSE	FALSE	FALSE	FALSE	Intergenic
chr1	224604150	+	FALSE	FALSE	Non repetitive	FALSE	FALSE	FALSE	FALSE	Intergenic
chr1	17426897	+	FALSE	FALSE	Non repetitive	FALSE	FALSE	FALSE	FALSE	Intergenic
chr1	247338020	+	FALSE	FALSE	Non repetitive	FALSE	FALSE	FALSE	FALSE	Intergenic
chr1	150374393	+	FALSE	FALSE	Non repetitive	FALSE	FALSE	uc010pcc.1_intron_0_0_chr1_150337396_f	FALSE	FALSE
chr1	28688625	+	FALSE	FALSE	Non repetitive	FALSE	FALSE	FALSE	FALSE	Intergenic
chr1	14817106	+	FALSE	FALSE	Non repetitive	FALSE	FALSE	FALSE	FALSE	Intergenic
chr1	17643881	+	FALSE	FALSE	Non repetitive	FALSE	FALSE	uc009vpc.2_intron_0_0_chr1_17634810_f	FALSE	FALSE
chr1	230967252	+	FALSE	FALSE	Non repetitive	FALSE	FALSE	FALSE	FALSE	Intergenic
chr1	60188691	+	FALSE	FALSE	Non repetitive	FALSE	FALSE	uc009wac.3_intron_14_0_chr1_60139806_f	FALSE	FALSE
chr1	247595459	+	FALSE	FALSE	Non repetitive	FALSE	FALSE	uc001icr.3_intron_5_0_chr1_247593058_f	FALSE	FALSE
chr1	166047540	+	FALSE	FALSE	Non repetitive	FALSE	FALSE	FALSE	FALSE	Intergenic
chr1	165921033	+	FALSE	FALSE	Non repetitive	FALSE	FALSE	FALSE	FALSE	Intergenic
chr1	2088974	+	FALSE	FALSE	Non repetitive	FALSE	FALSE	uc001aiq.3_intron_9_0_chr1_2087532_f	FALSE	FALSE
chr1	62193038	+	FALSE	FALSE	Non repetitive	FALSE	FALSE	FALSE	FALSE	Intergenic
chr1	181087905	+	FALSE	FALSE	Non repetitive	FALSE	FALSE	FALSE	FALSE	Intergenic
chr1	23800578	+	FALSE	FALSE	Non repetitive	FALSE	FALSE	FALSE	FALSE	Intergenic
chr1	8112180	+	FALSE	FALSE	Non repetitive	FALSE	FALSE	FALSE	FALSE	Intergenic
chr1	246474036	+	FALSE	FALSE	Non repetitive	FALSE	FALSE	FALSE	FALSE	Intergenic
chr1	238709920	+	FALSE	FALSE	Non repetitive	FALSE	FALSE	FALSE	FALSE	Intergenic
chr1	235631831	+	FALSE	FALSE	Non repetitive	FALSE	FALSE	FALSE	FALSE	Intergenic
chr1	31862261	+	FALSE	FALSE	Non repetitive	FALSE	FALSE	FALSE	FALSE	Intergenic
chr1	38881715	+	FALSE	FALSE	Non repetitive	FALSE	FALSE	FALSE	FALSE	Intergenic
chr1	4893171	+	FALSE	FALSE	Non repetitive	FALSE	FALSE	FALSE	FALSE	Intergenic
chr1	162553217	+	FALSE	FALSE	Non repetitive	FALSE	FALSE	uc001gce.4_intron_4_0_chr1_162551250_f	FALSE	FALSE
chr1	147881817	+	FALSE	FALSE	Non repetitive	FALSE	FALSE	uc010paa.1_intron_0_0_chr1_147874819_f	FALSE	FALSE
chr1	36775777	+	FALSE	FALSE	Non repetitive	FALSE	FALSE	uc010oia.1_intron_9_0_chr1_36775192_f	FALSE	FALSE
chr1	26956392	+	FALSE	FALSE	Non repetitive	FALSE	FALSE	FALSE	FALSE	Intergenic
chr1	26545338	+	FALSE	FALSE	Non repetitive	FALSE	FALSE	FALSE	FALSE	Intergenic
chr1	25842341	+	FALSE	FALSE	Non repetitive	FALSE	FALSE	FALSE	FALSE	Intergenic
chr1	44103539	+	FALSE	FALSE	Non repetitive	FALSE	FALSE	FALSE	FALSE	Intergenic
chr1	167281447	+	FALSE	FALSE	Non repetitive	FALSE	FALSE	uc010plg.2_intron_1_0_chr1_167272812_f	FALSE	FALSE
chr1	28269292	+	FALSE	FALSE	Non repetitive	FALSE	FALSE	uc001bpf.3_intron_0_0_chr1_28261756_f	FALSE	FALSE
chr1	43784292	+	FALSE	FALSE	Non repetitive	FALSE	FALSE	uc010oke.2_intron_16_0_chr1_43783744_f	FALSE	FALSE
chr1	29703808	+	FALSE	FALSE	Non repetitive	FALSE	FALSE	FALSE	FALSE	Intergenic
chr1	29560016	+	FALSE	FALSE	Non repetitive	FALSE	FALSE	FALSE	FALSE	Intergenic
chr1	231696438	+	FALSE	FALSE	Non repetitive	FALSE	FALSE	uc001huw.3_intron_3_0_chr1_231678358_f	FALSE	FALSE
chr1	10623086	+	FALSE	FALSE	Non repetitive	FALSE	FALSE	uc001arm.1_intron_1_0_chr1_10555379_f	FALSE	FALSE
chr1	46641609	+	FALSE	FALSE	Non repetitive	FALSE	FALSE	uc001cpd.3_intron_0_0_chr1_46641082_f	FALSE	FALSE
chr1	18144313	+	FALSE	FALSE	Non repetitive	FALSE	FALSE	uc001bat.3_intron_0_0_chr1_18082000_f	FALSE	FALSE
chr1	2468203	+	FALSE	FALSE	Non repetitive	FALSE	FALSE	FALSE	FALSE	Intergenic
chr1	92432910	+	FALSE	FALSE	Non repetitive	FALSE	FALSE	uc001dol.4_intron_3_0_chr1_92430322_f	FALSE	FALSE
chr1	249098564	+	FALSE	FALSE	Non repetitive	FALSE	FALSE	FALSE	FALSE	Intergenic
chr1	32989714	+	FALSE	FALSE	Non repetitive	FALSE	FALSE	uc001bvk.3_intron_3_0_chr1_32950934_f	FALSE	FALSE
chr1	207900321	+	FALSE	FALSE	Non repetitive	FALSE	FALSE	FALSE	FALSE	Intergenic
chr1	22817506	+	FALSE	FALSE	Non repetitive	FALSE	FALSE	uc001bft.2_intron_2_0_chr1_22817139_f	FALSE	FALSE
chr1	197056480	+	FALSE	FALSE	Non repetitive	FALSE	FALSE	FALSE	FALSE	Intergenic
chr1	70755381	+	FALSE	FALSE	Non repetitive	FALSE	FALSE	FALSE	FALSE	Intergenic
chr1	196642740	+	FALSE	FALSE	Non repetitive	FALSE	FALSE	uc001gti.4_intron_1_0_chr1_196642294_f	FALSE	FALSE
chr1	154430507	+	FALSE	FALSE	Non repetitive	FALSE	FALSE	uc001fez.2_intron_8_0_chr1_154427058_f	FALSE	FALSE
chr1	21253654	+	FALSE	FALSE	Non repetitive	FALSE	FALSE	FALSE	FALSE	Intergenic
chr1	59805254	+	FALSE	FALSE	Non repetitive	FALSE	FALSE	uc001czg.2_intron_1_0_chr1_59787423_f	FALSE	FALSE
chr1	227498614	+	FALSE	FALSE	Non repetitive	FALSE	FALSE	FALSE	FALSE	Intergenic
chr1	80237400	+	FALSE	FALSE	Non repetitive	FALSE	FALSE	FALSE	FALSE	Intergenic
chr1	39402098	+	FALSE	FALSE	Non repetitive	FALSE	FALSE	FALSE	FALSE	Intergenic
chr1	62913679	+	FALSE	FALSE	Non repetitive	FALSE	FALSE	uc001daj.2_intron_6_0_chr1_62913183_f	FALSE	FALSE
chr1	182028024	+	FALSE	FALSE	Non repetitive	FALSE	FALSE	FALSE	FALSE	Intergenic
chr1	194808443	+	FALSE	FALSE	Non repetitive	FALSE	FALSE	FALSE	FALSE	Intergenic
chr1	37850899	+	FALSE	FALSE	Non repetitive	FALSE	FALSE	FALSE	FALSE	Intergenic
chr1	197958200	+	FALSE	FALSE	Non repetitive	FALSE	FALSE	FALSE	FALSE	Intergenic
chr1	160515696	+	FALSE	FALSE	Non repetitive	FALSE	FALSE	FALSE	FALSE	Intergenic
chr1	43136584	+	FALSE	FALSE	Non repetitive	FALSE	FALSE	uc001chq.3_intron_8_0_chr1_43133112_f	FALSE	FALSE
chr1	63892789	+	FALSE	FALSE	Non repetitive	FALSE	FALSE	uc021oof.1_intron_11_0_chr1_63885112_f	FALSE	FALSE
chr1	41307802	+	FALSE	FALSE	Non repetitive	FALSE	FALSE	FALSE	FALSE	Intergenic
chr1	45266999	+	FALSE	FALSE	Non repetitive	FALSE	FALSE	uc001cmn.3_intron_2_0_chr1_45266825_f	FALSE	FALSE
chr1	183466769	+	FALSE	FALSE	Non repetitive	FALSE	FALSE	uc010pob.2_intron_0_0_chr1_183441785_f	FALSE	FALSE
chr1	44663662	+	FALSE	FALSE	Non repetitive	FALSE	FALSE	FALSE	FALSE	Intergenic
chr1	28136154	+	FALSE	FALSE	Non repetitive	FALSE	FALSE	uc001bou.4_intron_3_0_chr1_28128327_f	FALSE	FALSE
chr1	27316569	+	FALSE	FALSE	Non repetitive	FALSE	FALSE	uc021ojq.1_intron_0_0_chr1_27145774_f	FALSE	FALSE
chr1	120860540	+	FALSE	FALSE	Non repetitive	FALSE	FALSE	FALSE	FALSE	Intergenic
chr1	48468747	+	FALSE	FALSE	Non repetitive	FALSE	FALSE	FALSE	FALSE	Intergenic
chr1	21086499	+	FALSE	FALSE	Non repetitive	FALSE	FALSE	FALSE	FALSE	Intergenic
chr1	231985140	+	FALSE	FALSE	Non repetitive	FALSE	FALSE	uc010pww.2_intron_8_0_chr1_231954264_f	FALSE	FALSE
chr1	31676549	+	FALSE	FALSE	Non repetitive	FALSE	FALSE	FALSE	FALSE	Intergenic
chr1	6783236	+	FALSE	FALSE	Non repetitive	FALSE	FALSE	FALSE	FALSE	Intergenic
chr1	47851594	+	FALSE	FALSE	Non repetitive	FALSE	FALSE	FALSE	FALSE	Intergenic
chr1	13033471	+	FALSE	FALSE	Non repetitive	FALSE	FALSE	FALSE	FALSE	Intergenic
chr1	31877899	+	FALSE	FALSE	Non repetitive	FALSE	FALSE	FALSE	FALSE	Intergenic
chr1	92354556	+	FALSE	FALSE	Non repetitive	FALSE	FALSE	FALSE	FALSE	Intergenic
chr1	32925865	+	FALSE	FALSE	Non repetitive	FALSE	FALSE	FALSE	FALSE	Intergenic
chr1	224080564	+	FALSE	FALSE	Non repetitive	FALSE	FALSE	FALSE	FALSE	Intergenic
chr1	12320304	+	FALSE	FALSE	Non repetitive	FALSE	FALSE	uc001atv.3_intron_9_0_chr1_12318161_f	FALSE	FALSE
chr1	60227879	+	FALSE	FALSE	Non repetitive	FALSE	FALSE	uc009wac.3_intron_15_0_chr1_60223665_f	FALSE	FALSE
chr1	221360476	+	FALSE	FALSE	Non repetitive	FALSE	FALSE	FALSE	FALSE	Intergenic
chr1	32470239	+	FALSE	FALSE	Non repetitive	FALSE	FALSE	FALSE	FALSE	Intergenic
chr1	224107598	+	FALSE	FALSE	Non repetitive	FALSE	FALSE	FALSE	FALSE	Intergenic
chr1	180843732	+	AluSq2	FALSE	FALSE	FALSE	FALSE	uc001goi.3_intron_12_0_chr1_180843079_f	FALSE	FALSE
chr1	58001252	+	FALSE	FALSE	Non repetitive	FALSE	FALSE	FALSE	FALSE	Intergenic
chr1	62688863	+	FALSE	FALSE	Non repetitive	FALSE	FALSE	FALSE	FALSE	Intergenic
chr1	95488797	+	FALSE	FALSE	Non repetitive	FALSE	FALSE	FALSE	FALSE	Intergenic
chr1	68256410	+	FALSE	FALSE	Non repetitive	FALSE	FALSE	FALSE	FALSE	Intergenic
chr1	6149875	+	FALSE	FALSE	Non repetitive	FALSE	FALSE	uc001alu.3_intron_8_0_chr1_6149112_f	FALSE	FALSE
chr1	62091979	+	FALSE	FALSE	Non repetitive	FALSE	FALSE	FALSE	FALSE	Intergenic
chr1	219884831	+	FALSE	FALSE	Non repetitive	FALSE	FALSE	FALSE	FALSE	Intergenic
chr1	38393431	+	FALSE	FALSE	Non repetitive	FALSE	FALSE	FALSE	FALSE	Intergenic
chr1	193941987	+	FALSE	FALSE	Non repetitive	FALSE	FALSE	FALSE	FALSE	Intergenic
chr1	161048215	+	FALSE	FALSE	Non repetitive	FALSE	FALSE	FALSE	FALSE	Intergenic
chr1	76399035	+	FALSE	FALSE	Non repetitive	FALSE	FALSE	FALSE	FALSE	Intergenic
chr1	40050814	+	FALSE	FALSE	Non repetitive	FALSE	FALSE	FALSE	FALSE	Intergenic
chr1	31816024	+	FALSE	FALSE	Non repetitive	FALSE	FALSE	uc001bsp.1_intron_4_0_chr1_31811896_f	FALSE	FALSE
chr1	68047835	+	FALSE	FALSE	Non repetitive	FALSE	FALSE	FALSE	FALSE	Intergenic
chr1	50234585	+	FALSE	FALSE	Non repetitive	FALSE	FALSE	FALSE	FALSE	Intergenic
chr1	28201607	+	FALSE	FALSE	Non repetitive	FALSE	FALSE	uc001bpc.4_intron_0_0_chr1_28199177_f	FALSE	FALSE
chr1	45676592	+	FALSE	FALSE	Non repetitive	FALSE	FALSE	FALSE	FALSE	Intergenic
chr1	46257416	+	FALSE	FALSE	Non repetitive	FALSE	FALSE	FALSE	FALSE	Intergenic
chr1	183641132	+	FALSE	FALSE	Non repetitive	FALSE	FALSE	uc010pof.1_intron_0_0_chr1_183605637_f	FALSE	FALSE
chr1	22348951	+	FALSE	FALSE	Non repetitive	FALSE	FALSE	FALSE	FALSE	Intergenic
chr1	47828242	+	FALSE	FALSE	Non repetitive	FALSE	FALSE	uc001cri.3_intron_0_0_chr1_47799789_f	FALSE	FALSE
chr1	92370239	+	FALSE	FALSE	Non repetitive	FALSE	FALSE	FALSE	FALSE	Intergenic
chr1	225740062	+	FALSE	FALSE	Non repetitive	FALSE	FALSE	FALSE	FALSE	Intergenic
chr1	200813221	+	FALSE	FALSE	Non repetitive	FALSE	FALSE	uc001gvk.3_intron_6_0_chr1_200811216_f	FALSE	FALSE
chr1	116182686	+	FALSE	FALSE	Non repetitive	FALSE	FALSE	FALSE	FALSE	Intergenic
chr1	90751726	+	FALSE	FALSE	Non repetitive	FALSE	FALSE	FALSE	FALSE	Intergenic
chr1	240252161	+	FALSE	FALSE	Non repetitive	FALSE	FALSE	FALSE	FALSE	Intergenic
chr1	239693477	+	FALSE	FALSE	Non repetitive	FALSE	FALSE	uc001hyo.1_intron_1_0_chr1_239656108_f	FALSE	FALSE
chr1	99921063	+	FALSE	FALSE	Non repetitive	FALSE	FALSE	FALSE	FALSE	Intergenic
chr1	150617834	+	FALSE	FALSE	Non repetitive	FALSE	FALSE	FALSE	FALSE	Intergenic
chr1	239569464	+	FALSE	FALSE	Non repetitive	FALSE	FALSE	uc001hyo.1_intron_0_0_chr1_239550528_f	FALSE	FALSE
chr1	86160365	+	FALSE	FALSE	Non repetitive	FALSE	FALSE	FALSE	FALSE	Intergenic
chr1	93336840	+	FALSE	FALSE	Non repetitive	FALSE	FALSE	FALSE	FALSE	Intergenic
chr1	21407120	+	FALSE	FALSE	Non repetitive	FALSE	FALSE	FALSE	FALSE	Intergenic
chr1	237886007	+	FALSE	FALSE	Non repetitive	FALSE	FALSE	uc010pxz.1_intron_11_0_chr1_237881822_f	FALSE	FALSE
chr1	112816563	+	FALSE	FALSE	Non repetitive	FALSE	FALSE	FALSE	FALSE	Intergenic
chr1	198584100	+	FALSE	FALSE	Non repetitive	FALSE	FALSE	FALSE	FALSE	Intergenic
chr1	93444053	+	FALSE	FALSE	Non repetitive	FALSE	FALSE	FALSE	FALSE	Intergenic
chr1	228306559	+	FALSE	FALSE	Non repetitive	FALSE	FALSE	FALSE	FALSE	Intergenic
chr1	45719155	+	FALSE	FALSE	Non repetitive	FALSE	FALSE	FALSE	FALSE	Intergenic
chr1	62254464	+	FALSE	FALSE	Non repetitive	FALSE	FALSE	uc009waf.1_intron_7_0_chr1_62253645_f	FALSE	FALSE
chr1	218744465	+	FALSE	FALSE	Non repetitive	FALSE	FALSE	FALSE	FALSE	Intergenic
chr1	40797455	+	FALSE	FALSE	Non repetitive	FALSE	FALSE	FALSE	FALSE	Intergenic
chr1	68486197	+	FALSE	FALSE	Non repetitive	FALSE	FALSE	uc001dec.2_intron_1_0_chr1_68421946_f	FALSE	FALSE
chr1	68801505	+	FALSE	FALSE	Non repetitive	FALSE	FALSE	FALSE	FALSE	Intergenic
chr1	99513811	+	FALSE	FALSE	Non repetitive	FALSE	FALSE	uc001dsd.1_intron_0_0_chr1_99470202_f	FALSE	FALSE
chr1	76199788	+	FALSE	FALSE	Non repetitive	FALSE	FALSE	uc010orc.1_intron_3_0_chr1_76198608_f	FALSE	FALSE
chr1	42432374	+	FALSE	FALSE	Non repetitive	FALSE	FALSE	FALSE	FALSE	Intergenic
chr1	32678615	+	FALSE	FALSE	Non repetitive	FALSE	FALSE	uc001bun.2_intron_5_0_chr1_32678395_f	FALSE	FALSE
chr1	117940391	+	FALSE	FALSE	Non repetitive	FALSE	FALSE	uc009whg.1_intron_0_0_chr1_117911108_f	FALSE	FALSE
chr1	185045487	+	FALSE	FALSE	Non repetitive	FALSE	FALSE	uc001grc.1_intron_0_0_chr1_185014782_f	FALSE	FALSE
chr1	12154800	+	FALSE	FALSE	Non repetitive	FALSE	FALSE	uc001atq.3_intron_1_0_chr1_12144609_f	FALSE	FALSE
chr1	10178513	+	FALSE	FALSE	Non repetitive	FALSE	FALSE	uc001aqs.4_intron_7_0_chr1_10177659_f	FALSE	FALSE
chr1	52716808	+	FALSE	FALSE	Non repetitive	FALSE	FALSE	uc001ctn.4_intron_3_0_chr1_52705268_f	FALSE	FALSE
chr1	114971927	+	FALSE	FALSE	Non repetitive	FALSE	FALSE	FALSE	FALSE	Intergenic
chr1	29297760	+	FALSE	FALSE	Non repetitive	FALSE	FALSE	uc009vtk.2_intron_0_0_chr1_29241281_f	FALSE	FALSE
chr1	151474306	+	FALSE	FALSE	Non repetitive	FALSE	FALSE	FALSE	FALSE	Intergenic
chr1	167500443	+	FALSE	FALSE	Non repetitive	FALSE	FALSE	FALSE	FALSE	Intergenic
chr1	159474811	+	FALSE	FALSE	Non repetitive	FALSE	FALSE	FALSE	FALSE	Intergenic
chr1	25717740	+	FALSE	FALSE	Non repetitive	FALSE	FALSE	FALSE	FALSE	Intergenic
chr1	7602613	+	FALSE	FALSE	Non repetitive	FALSE	FALSE	uc001aoi.3_intron_5_0_chr1_7527962_f	FALSE	FALSE
chr1	24157362	+	FALSE	FALSE	Non repetitive	FALSE	FALSE	FALSE	FALSE	Intergenic
chr1	149135074	+	FALSE	FALSE	Non repetitive	FALSE	FALSE	FALSE	FALSE	Intergenic
chr1	226409363	+	FALSE	FALSE	Non repetitive	FALSE	FALSE	FALSE	FALSE	Intergenic
chr1	68630059	+	FALSE	FALSE	Non repetitive	FALSE	FALSE	uc001deb.2_intron_8_0_chr1_68604134_f	FALSE	FALSE
chr1	92680590	+	FALSE	FALSE	Non repetitive	FALSE	FALSE	FALSE	FALSE	Intergenic
chr1	32498408	+	FALSE	FALSE	Non repetitive	FALSE	FALSE	uc001bub.4_intron_2_0_chr1_32497242_f	FALSE	FALSE
chr1	62684129	+	FALSE	FALSE	Non repetitive	FALSE	FALSE	FALSE	FALSE	Intergenic
chr1	154170865	+	FALSE	FALSE	Non repetitive	FALSE	FALSE	FALSE	FALSE	Intergenic
chr1	24093552	+	FALSE	FALSE	Non repetitive	FALSE	FALSE	FALSE	FALSE	Intergenic
chr1	13138375	+	FALSE	FALSE	Non repetitive	FALSE	FALSE	FALSE	FALSE	Intergenic
chr1	100454957	+	FALSE	FALSE	Non repetitive	FALSE	FALSE	uc001dsp.2_intron_0_0_chr1_100435719_f	FALSE	FALSE
chr1	101503340	+	FALSE	FALSE	Non repetitive	FALSE	FALSE	uc001dua.3_intron_0_0_chr1_101491618_f	FALSE	FALSE
chr1	112324259	+	FALSE	FALSE	Non repetitive	FALSE	FALSE	FALSE	FALSE	Intergenic
chr1	230442475	+	FALSE	FALSE	Non repetitive	FALSE	FALSE	FALSE	FALSE	Intergenic
chr1	47665394	+	FALSE	FALSE	Non repetitive	FALSE	FALSE	FALSE	FALSE	Intergenic
chr1	147996856	+	FALSE	FALSE	Non repetitive	FALSE	FALSE	FALSE	FALSE	Intergenic
chr1	27958765	+	FALSE	FALSE	Non repetitive	FALSE	FALSE	FALSE	FALSE	Intergenic
chr1	160257706	+	FALSE	FALSE	Non repetitive	FALSE	FALSE	FALSE	FALSE	Intergenic
chr1	26181565	+	FALSE	FALSE	Non repetitive	FALSE	FALSE	FALSE	FALSE	Intergenic
chr1	208027852	+	FALSE	FALSE	Non repetitive	FALSE	FALSE	FALSE	FALSE	Intergenic
chr1	151205897	+	FALSE	FALSE	Non repetitive	FALSE	FALSE	uc021oyo.1_intron_5_0_chr1_151205180_f	FALSE	FALSE
chr1	157476669	+	FALSE	FALSE	Non repetitive	FALSE	FALSE	FALSE	FALSE	Intergenic
chr1	153704448	+	FALSE	FALSE	Non repetitive	FALSE	FALSE	uc009wom.3_intron_1_0_chr1_153701261_f	FALSE	FALSE
chr1	173831510	+	FALSE	FALSE	Non repetitive	FALSE	FALSE	FALSE	FALSE	Intergenic
chr1	46256734	+	FALSE	FALSE	Non repetitive	FALSE	FALSE	FALSE	FALSE	Intergenic
chr1	205071142	+	FALSE	FALSE	Non repetitive	FALSE	FALSE	FALSE	FALSE	Intergenic
chr1	236136751	+	FALSE	FALSE	Non repetitive	FALSE	FALSE	FALSE	FALSE	Intergenic
chr1	193251592	+	FALSE	FALSE	Non repetitive	FALSE	FALSE	FALSE	FALSE	Intergenic
chr1	151626373	+	FALSE	FALSE	Non repetitive	FALSE	FALSE	uc001eyo.3_intron_0_0_chr1_151611596_f	FALSE	FALSE
chr1	22806517	+	FALSE	FALSE	Non repetitive	FALSE	FALSE	uc001bft.2_intron_1_0_chr1_22779440_f	FALSE	FALSE
chr1	247467791	+	FALSE	FALSE	Non repetitive	FALSE	FALSE	FALSE	FALSE	Intergenic
chr1	100481738	+	FALSE	FALSE	Non repetitive	FALSE	FALSE	uc001dsp.2_intron_5_0_chr1_100480977_f	FALSE	FALSE
chr1	145266811	+	FALSE	FALSE	Non repetitive	FALSE	FALSE	uc001emm.4_intron_1_0_chr1_145248895_f	FALSE	FALSE
chr1	145583215	+	FALSE	FALSE	Non repetitive	FALSE	FALSE	uc001eoc.1_intron_8_0_chr1_145581565_f	FALSE	FALSE
chr1	92923081	+	FALSE	FALSE	Non repetitive	FALSE	FALSE	FALSE	FALSE	Intergenic
chr1	151647280	+	FALSE	FALSE	Non repetitive	FALSE	FALSE	uc001eyo.3_intron_5_0_chr1_151641112_f	FALSE	FALSE
chr1	165801120	+	FALSE	FALSE	Non repetitive	FALSE	FALSE	uc001gdp.3_intron_0_0_chr1_165797170_f	FALSE	FALSE
chr1	152551068	+	FALSE	FALSE	Non repetitive	FALSE	FALSE	FALSE	FALSE	Intergenic
chr1	154082865	+	FALSE	FALSE	Non repetitive	FALSE	FALSE	FALSE	FALSE	Intergenic
chr1	15891141	+	FALSE	FALSE	Non repetitive	FALSE	FALSE	uc001awr.1_intron_10_0_chr1_15890855_f	FALSE	FALSE
chr1	40749725	+	FALSE	FALSE	Non repetitive	FALSE	FALSE	uc001cfg.4_intron_6_0_chr1_40747200_f	FALSE	FALSE
chr1	47126862	+	FALSE	FALSE	Non repetitive	FALSE	FALSE	FALSE	FALSE	Intergenic
chr1	72135451	+	FALSE	FALSE	Non repetitive	FALSE	FALSE	FALSE	FALSE	Intergenic
chr1	194414167	+	FALSE	FALSE	Non repetitive	FALSE	FALSE	FALSE	FALSE	Intergenic
chr1	38067999	+	FALSE	FALSE	Non repetitive	FALSE	FALSE	FALSE	FALSE	Intergenic
chr1	28231922	+	FALSE	FALSE	Non repetitive	FALSE	FALSE	FALSE	FALSE	Intergenic
chr1	109644697	+	FALSE	FALSE	Non repetitive	FALSE	FALSE	FALSE	FALSE	Intergenic
chr1	179941757	+	FALSE	FALSE	Non repetitive	FALSE	FALSE	uc001gnr.1_intron_0_0_chr1_179924278_f	FALSE	FALSE
chr1	53313763	+	FALSE	FALSE	Non repetitive	FALSE	FALSE	uc001cuk.2_intron_0_0_chr1_53308646_f	FALSE	FALSE
chr1	192330793	+	FALSE	FALSE	Non repetitive	FALSE	FALSE	uc001gsh.3_intron_3_0_chr1_192321344_f	FALSE	FALSE
chr1	10000598	+	FALSE	FALSE	Non repetitive	FALSE	FALSE	FALSE	FALSE	Intergenic
chr1	206160035	+	FALSE	FALSE	Non repetitive	FALSE	FALSE	FALSE	FALSE	Intergenic
chr1	234564409	+	FALSE	FALSE	Non repetitive	FALSE	FALSE	FALSE	FALSE	Intergenic
chr1	161910626	+	FALSE	FALSE	Non repetitive	FALSE	FALSE	uc001gbs.3_intron_14_0_chr1_161882171_f	FALSE	FALSE
chr1	170010084	+	FALSE	FALSE	Non repetitive	FALSE	FALSE	FALSE	FALSE	Intergenic
chr1	231478705	+	FALSE	FALSE	Non repetitive	FALSE	FALSE	uc001hur.4_intron_1_0_chr1_231475615_f	FALSE	FALSE
chr1	45266985	+	FALSE	FALSE	Non repetitive	FALSE	FALSE	uc001cmn.3_intron_2_0_chr1_45266825_f	FALSE	FALSE
chr1	151855704	+	FALSE	FALSE	Non repetitive	FALSE	FALSE	FALSE	FALSE	Intergenic
chr1	224756692	+	FALSE	FALSE	Non repetitive	FALSE	FALSE	FALSE	FALSE	Intergenic
chr1	162553060	+	FALSE	FALSE	Non repetitive	FALSE	FALSE	uc001gce.4_intron_4_0_chr1_162551250_f	FALSE	FALSE
chr1	32778813	+	FALSE	FALSE	Non repetitive	FALSE	FALSE	uc010ohd.1_intron_1_0_chr1_32768335_f	FALSE	FALSE
chr1	147003734	+	FALSE	FALSE	Non repetitive	FALSE	FALSE	FALSE	FALSE	Intergenic
chr1	174754320	+	FALSE	FALSE	Non repetitive	FALSE	FALSE	uc001gjx.3_intron_17_0_chr1_174721493_f	FALSE	FALSE
chr1	9924608	+	FALSE	FALSE	Non repetitive	FALSE	FALSE	FALSE	FALSE	Intergenic
chr1	179772821	+	FALSE	FALSE	Non repetitive	FALSE	FALSE	uc009wxj.3_intron_1_0_chr1_179711648_f	FALSE	FALSE
chr1	179279152	+	FALSE	FALSE	Non repetitive	FALSE	FALSE	uc001gml.3_intron_1_0_chr1_179271938_f	FALSE	FALSE
chr1	28325397	+	FALSE	FALSE	Non repetitive	FALSE	FALSE	FALSE	FALSE	Intergenic
chr1	62682102	+	FALSE	FALSE	Non repetitive	FALSE	FALSE	FALSE	FALSE	Intergenic
chr1	9265192	+	FALSE	FALSE	Non repetitive	FALSE	FALSE	FALSE	FALSE	Intergenic
chr1	13773832	+	FALSE	FALSE	Non repetitive	FALSE	FALSE	FALSE	FALSE	Intergenic
chr1	224816826	+	FALSE	FALSE	Non repetitive	FALSE	FALSE	uc001hos.1_intron_0_0_chr1_224804958_f	FALSE	FALSE
chr1	109831893	+	FALSE	FALSE	Non repetitive	FALSE	FALSE	FALSE	FALSE	Intergenic
chr1	58288774	+	FALSE	FALSE	Non repetitive	FALSE	FALSE	FALSE	FALSE	Intergenic
chr1	203475397	+	FALSE	FALSE	Non repetitive	FALSE	FALSE	uc001gzu.1_intron_6_0_chr1_203472874_f	FALSE	FALSE
chr1	218068136	+	FALSE	FALSE	Non repetitive	FALSE	FALSE	uc031psc.1_intron_0_0_chr1_218066269_f	FALSE	FALSE
chr1	234996524	+	FALSE	FALSE	Non repetitive	FALSE	FALSE	FALSE	FALSE	Intergenic
chr1	243024068	+	FALSE	FALSE	Non repetitive	FALSE	FALSE	FALSE	FALSE	Intergenic
chr1	70750993	+	FALSE	FALSE	Non repetitive	FALSE	FALSE	FALSE	FALSE	Intergenic
chr1	156293478	+	FALSE	FALSE	Non repetitive	FALSE	FALSE	FALSE	FALSE	Intergenic
chr1	22317932	+	FALSE	FALSE	Non repetitive	FALSE	FALSE	uc009vqf.3_intron_1_0_chr1_22304948_f	FALSE	FALSE
chr1	42859573	+	FALSE	FALSE	Non repetitive	FALSE	FALSE	uc001chi.2_intron_0_0_chr1_42846769_f	FALSE	FALSE
chr1	7336591	+	FALSE	FALSE	Non repetitive	FALSE	FALSE	uc001aoi.3_intron_4_0_chr1_7309687_f	FALSE	FALSE
chr1	211796026	+	FALSE	FALSE	Non repetitive	FALSE	FALSE	FALSE	FALSE	Intergenic
chr1	205732505	+	FALSE	FALSE	Non repetitive	FALSE	FALSE	FALSE	FALSE	Intergenic
chr1	194797220	+	FALSE	FALSE	Non repetitive	FALSE	FALSE	FALSE	FALSE	Intergenic
chr1	177005304	+	FALSE	FALSE	Non repetitive	FALSE	FALSE	FALSE	FALSE	Intergenic
chr1	16665423	+	FALSE	FALSE	Non repetitive	FALSE	FALSE	FALSE	FALSE	Intergenic
chr1	149358142	+	FALSE	FALSE	Non repetitive	FALSE	FALSE	FALSE	FALSE	Intergenic
chr1	164763229	+	FALSE	FALSE	Non repetitive	FALSE	FALSE	uc010pku.2_intron_2_0_chr1_164761976_f	FALSE	FALSE
chr1	207240116	+	FALSE	FALSE	Non repetitive	FALSE	FALSE	uc001hfg.3_intron_7_0_chr1_207238506_f	FALSE	FALSE
chr1	209176406	+	FALSE	FALSE	Non repetitive	FALSE	FALSE	FALSE	FALSE	Intergenic
chr1	200675066	+	FALSE	FALSE	Non repetitive	FALSE	FALSE	FALSE	FALSE	Intergenic
chr1	211787746	+	FALSE	FALSE	Non repetitive	FALSE	FALSE	FALSE	FALSE	Intergenic
chr1	92889072	+	FALSE	FALSE	Non repetitive	FALSE	FALSE	FALSE	FALSE	Intergenic
chr1	43547711	+	FALSE	FALSE	Non repetitive	FALSE	FALSE	FALSE	FALSE	Intergenic
chr1	47819506	+	FALSE	FALSE	Non repetitive	FALSE	FALSE	uc001crh.2_intron_0_0_chr1_47799789_f	FALSE	FALSE
chr1	245515683	+	FALSE	FALSE	Non repetitive	FALSE	FALSE	uc010pyq.1_intron_1_0_chr1_245319986_f	FALSE	FALSE
chr1	92104975	+	FALSE	FALSE	Non repetitive	FALSE	FALSE	FALSE	FALSE	Intergenic
chr1	150098559	+	FALSE	FALSE	Non repetitive	FALSE	FALSE	uc001etp.3_intron_13_0_chr1_150082743_f	FALSE	FALSE
chr1	153869030	+	FALSE	FALSE	Non repetitive	FALSE	FALSE	FALSE	FALSE	Intergenic
chr1	245552533	+	FALSE	FALSE	Non repetitive	FALSE	FALSE	uc010pyq.1_intron_2_0_chr1_245530670_f	FALSE	FALSE
chr1	245058589	+	FALSE	FALSE	Non repetitive	FALSE	FALSE	FALSE	FALSE	Intergenic
chr1	24916417	+	FALSE	FALSE	Non repetitive	FALSE	FALSE	uc001bjk.2_intron_0_0_chr1_24882661_f	FALSE	FALSE
chr1	17291001	+	FALSE	FALSE	Non repetitive	FALSE	FALSE	uc001azt.2_intron_26_0_chr1_17287626_f	FALSE	FALSE
chr1	147319606	+	FALSE	FALSE	Non repetitive	FALSE	FALSE	FALSE	FALSE	Intergenic
chr1	10145965	+	FALSE	FALSE	Non repetitive	FALSE	FALSE	uc001aqs.4_intron_1_0_chr1_10132273_f	FALSE	FALSE
chr1	56916455	+	FALSE	FALSE	Non repetitive	FALSE	FALSE	FALSE	FALSE	Intergenic
chr1	233081174	+	FALSE	FALSE	Non repetitive	FALSE	FALSE	FALSE	FALSE	Intergenic
chr1	109664513	+	FALSE	FALSE	Non repetitive	FALSE	FALSE	uc009wex.2_intron_0_0_chr1_109656959_f	FALSE	FALSE
chr1	62685583	+	FALSE	FALSE	Non repetitive	FALSE	FALSE	FALSE	FALSE	Intergenic
chr1	115271942	+	FALSE	FALSE	Non repetitive	FALSE	FALSE	FALSE	FALSE	Intergenic
chr1	236903531	+	FALSE	FALSE	Non repetitive	FALSE	FALSE	uc001hyf.2_intron_9_0_chr1_236902833_f	FALSE	FALSE
chr1	91581226	+	FALSE	FALSE	Non repetitive	FALSE	FALSE	FALSE	FALSE	Intergenic
chr1	208380226	+	FALSE	FALSE	Non repetitive	FALSE	FALSE	FALSE	FALSE	Intergenic
chr1	234761903	+	FALSE	FALSE	Non repetitive	FALSE	FALSE	FALSE	FALSE	Intergenic
chr1	231214395	+	FALSE	FALSE	Non repetitive	FALSE	FALSE	FALSE	FALSE	Intergenic
chr1	201167381	+	FALSE	FALSE	Non repetitive	FALSE	FALSE	uc001gwc.3_intron_4_0_chr1_201166446_f	FALSE	FALSE
chr1	235017531	+	FALSE	FALSE	Non repetitive	FALSE	FALSE	FALSE	FALSE	Intergenic
chr1	236832591	+	FALSE	FALSE	Non repetitive	FALSE	FALSE	FALSE	FALSE	Intergenic
chr1	235404951	+	FALSE	FALSE	Non repetitive	FALSE	FALSE	FALSE	FALSE	Intergenic
chr1	228826190	+	FALSE	FALSE	Non repetitive	FALSE	FALSE	uc021pkj.1_intron_0_0_chr1_228780780_f	FALSE	FALSE
chr1	146075772	+	FALSE	FALSE	Non repetitive	FALSE	FALSE	uc021ott.2_intron_98_0_chr1_145364675_f	FALSE	FALSE
chr1	28369473	+	FALSE	FALSE	Non repetitive	FALSE	FALSE	FALSE	FALSE	Intergenic
chr1	63186018	+	FALSE	FALSE	Non repetitive	FALSE	FALSE	FALSE	FALSE	Intergenic
chr1	219754287	+	FALSE	FALSE	Non repetitive	FALSE	FALSE	FALSE	FALSE	Intergenic
chr1	115846901	+	FALSE	FALSE	Non repetitive	FALSE	FALSE	FALSE	FALSE	Intergenic
chr1	45199819	+	FALSE	FALSE	Non repetitive	FALSE	FALSE	FALSE	FALSE	Intergenic
chr1	179611353	+	FALSE	FALSE	Non repetitive	FALSE	FALSE	uc021pfm.1_intron_10_0_chr1_179609581_f	FALSE	FALSE
chr1	42859559	+	FALSE	FALSE	Non repetitive	FALSE	FALSE	uc001chi.2_intron_0_0_chr1_42846769_f	FALSE	FALSE
chr1	61969300	+	FALSE	FALSE	Non repetitive	FALSE	FALSE	FALSE	FALSE	Intergenic
chr1	74515725	+	FALSE	FALSE	Non repetitive	FALSE	FALSE	FALSE	FALSE	Intergenic
chr1	28932461	+	FALSE	FALSE	Non repetitive	FALSE	FALSE	FALSE	FALSE	Intergenic
chr1	44097159	+	FALSE	FALSE	Non repetitive	FALSE	FALSE	FALSE	FALSE	Intergenic
chr1	9468790	+	FALSE	FALSE	Non repetitive	FALSE	FALSE	FALSE	FALSE	Intergenic
chr1	25577978	+	FALSE	FALSE	Non repetitive	FALSE	FALSE	FALSE	FALSE	Intergenic
chr1	171922671	+	FALSE	FALSE	Non repetitive	FALSE	FALSE	uc001gid.5_intron_1_0_chr1_171890962_f	FALSE	FALSE
chr1	9394262	+	FALSE	FALSE	Non repetitive	FALSE	FALSE	uc010oae.2_intron_0_0_chr1_9353131_f	FALSE	FALSE
chr1	10620218	+	FALSE	FALSE	Non repetitive	FALSE	FALSE	uc001arm.1_intron_1_0_chr1_10555379_f	FALSE	FALSE
chr1	235026081	+	FALSE	FALSE	Non repetitive	FALSE	FALSE	FALSE	FALSE	Intergenic
chr1	153654648	+	FALSE	FALSE	Non repetitive	FALSE	FALSE	uc001fcs.4_intron_3_0_chr1_153654316_f	FALSE	FALSE
chr1	93030354	+	FALSE	FALSE	Non repetitive	FALSE	FALSE	FALSE	FALSE	Intergenic
chr1	15718796	+	AluY	FALSE	FALSE	FALSE	FALSE	uc010obl.1_intron_14_0_chr1_15717760_f	FALSE	FALSE
chr1	231811712	+	FALSE	FALSE	Non repetitive	FALSE	FALSE	uc010pwe.2_intron_6_0_chr1_231753806_f	FALSE	FALSE
chr1	9266969	+	FALSE	FALSE	Non repetitive	FALSE	FALSE	FALSE	FALSE	Intergenic
chr1	36210518	+	FALSE	FALSE	Non repetitive	FALSE	FALSE	FALSE	FALSE	Intergenic
chr1	35672941	+	FALSE	FALSE	Non repetitive	FALSE	FALSE	FALSE	FALSE	Intergenic
chr1	24926172	+	FALSE	FALSE	Non repetitive	FALSE	FALSE	uc001bjk.2_intron_1_0_chr1_24922004_f	FALSE	FALSE
chr1	27958751	+	FALSE	FALSE	Non repetitive	FALSE	FALSE	FALSE	FALSE	Intergenic
chr1	164468936	+	FALSE	FALSE	Non repetitive	FALSE	FALSE	FALSE	FALSE	Intergenic
chr1	3674856	+	FALSE	FALSE	Non repetitive	FALSE	FALSE	uc001akv.2_intron_3_0_chr1_3673455_f	FALSE	FALSE
chr1	94456371	+	FALSE	FALSE	Non repetitive	FALSE	FALSE	FALSE	FALSE	Intergenic
chr1	23949481	+	FALSE	FALSE	Non repetitive	FALSE	FALSE	uc001bhi.3_intron_1_0_chr1_23919303_f	FALSE	FALSE
chr1	158080116	+	FALSE	FALSE	Non repetitive	FALSE	FALSE	FALSE	FALSE	Intergenic
chr1	101207591	+	FALSE	FALSE	Non repetitive	FALSE	FALSE	FALSE	FALSE	Intergenic
chr1	179878649	+	FALSE	FALSE	Non repetitive	FALSE	FALSE	uc001gnq.4_intron_7_0_chr1_179877809_f	FALSE	FALSE
chr1	146750000	+	FALSE	FALSE	Non repetitive	FALSE	FALSE	uc010ozq.1_intron_5_0_chr1_146747922_f	FALSE	FALSE
chr1	210230307	+	FALSE	FALSE	Non repetitive	FALSE	FALSE	uc001hhs.5_intron_4_0_chr1_210194600_f	FALSE	FALSE
chr1	43729039	+	FALSE	FALSE	Non repetitive	FALSE	FALSE	FALSE	FALSE	Intergenic
chr1	43947765	+	FALSE	FALSE	Non repetitive	FALSE	FALSE	FALSE	FALSE	Intergenic
chr1	1644177	+	FALSE	FALSE	Non repetitive	FALSE	FALSE	FALSE	FALSE	Intergenic
chr1	110008495	+	FALSE	FALSE	Non repetitive	FALSE	FALSE	FALSE	FALSE	Intergenic
chr1	236657319	+	FALSE	FALSE	Non repetitive	FALSE	FALSE	FALSE	FALSE	Intergenic
chr1	36763167	+	FALSE	FALSE	Non repetitive	FALSE	FALSE	uc001cae.4_intron_8_0_chr1_36762372_f	FALSE	FALSE
chr1	245478823	+	AluSx1	FALSE	FALSE	FALSE	FALSE	uc010pyq.1_intron_1_0_chr1_245319986_f	FALSE	FALSE
chr1	24926186	+	FALSE	FALSE	Non repetitive	FALSE	FALSE	uc001bjk.2_intron_1_0_chr1_24922004_f	FALSE	FALSE
chr1	120880409	+	FALSE	FALSE	Non repetitive	FALSE	FALSE	FALSE	FALSE	Intergenic
chr1	26399911	+	FALSE	FALSE	Non repetitive	FALSE	FALSE	FALSE	FALSE	Intergenic
chr1	24694126	+	FALSE	FALSE	Non repetitive	FALSE	FALSE	FALSE	FALSE	Intergenic
chr1	8335378	+	FALSE	FALSE	Non repetitive	FALSE	FALSE	FALSE	FALSE	Intergenic
chr1	51675231	+	FALSE	FALSE	Non repetitive	FALSE	FALSE	FALSE	FALSE	Intergenic
chr1	105064620	+	AluY	FALSE	FALSE	FALSE	FALSE	FALSE	FALSE	Intergenic
chr1	68936844	+	FALSE	FALSE	Non repetitive	FALSE	FALSE	FALSE	FALSE	Intergenic
chr1	62399711	+	FALSE	FALSE	Non repetitive	FALSE	FALSE	uc009waf.1_intron_26_0_chr1_62393502_f	FALSE	FALSE
chr1	63018809	+	FALSE	FALSE	Non repetitive	FALSE	FALSE	FALSE	FALSE	Intergenic
chr1	179351331	+	FALSE	FALSE	Non repetitive	FALSE	FALSE	uc001gmn.2_intron_3_0_chr1_179348618_f	FALSE	FALSE
chr1	200947295	+	FALSE	FALSE	Non repetitive	FALSE	FALSE	FALSE	FALSE	Intergenic
chr1	45401275	+	FALSE	FALSE	Non repetitive	FALSE	FALSE	FALSE	FALSE	Intergenic
chr1	150313999	+	FALSE	FALSE	Non repetitive	FALSE	FALSE	uc009wlp.2_intron_9_0_chr1_150312954_f	FALSE	FALSE
chr1	147617608	+	FALSE	FALSE	Non repetitive	FALSE	FALSE	FALSE	FALSE	Intergenic
chr1	24234588	+	FALSE	FALSE	Non repetitive	FALSE	FALSE	FALSE	FALSE	Intergenic
chr1	192480058	+	FALSE	FALSE	Non repetitive	FALSE	FALSE	FALSE	FALSE	Intergenic
chr1	77547049	+	FALSE	FALSE	Non repetitive	FALSE	FALSE	FALSE	FALSE	Intergenic
chr1	224816812	+	FALSE	FALSE	Non repetitive	FALSE	FALSE	uc001hos.1_intron_0_0_chr1_224804958_f	FALSE	FALSE
chr1	25625775	+	AluSx	FALSE	FALSE	FALSE	FALSE	uc010oep.2_intron_2_0_chr1_25617283_f	FALSE	FALSE
chr1	226930517	+	FALSE	FALSE	Non repetitive	FALSE	FALSE	FALSE	FALSE	Intergenic
chr1	61968966	+	FALSE	FALSE	Non repetitive	FALSE	FALSE	FALSE	FALSE	Intergenic
chr1	235782073	+	FALSE	FALSE	Non repetitive	FALSE	FALSE	FALSE	FALSE	Intergenic
chr1	67747964	+	FALSE	FALSE	Non repetitive	FALSE	FALSE	FALSE	FALSE	Intergenic
chr1	55125073	+	FALSE	FALSE	Non repetitive	FALSE	FALSE	uc001cxo.2_intron_2_0_chr1_55119831_f	FALSE	FALSE
chr1	36595104	+	AluSp	FALSE	FALSE	FALSE	FALSE	FALSE	FALSE	Intergenic
chr1	63244759	+	FALSE	FALSE	Non repetitive	FALSE	FALSE	FALSE	FALSE	Intergenic
chr1	153897945	+	FALSE	FALSE	Non repetitive	FALSE	FALSE	FALSE	FALSE	Intergenic
chr1	20156797	+	FALSE	FALSE	Non repetitive	FALSE	FALSE	FALSE	FALSE	Intergenic
chr1	62682377	+	FALSE	FALSE	Non repetitive	FALSE	FALSE	FALSE	FALSE	Intergenic
chr1	36257557	+	FALSE	FALSE	Non repetitive	FALSE	FALSE	FALSE	FALSE	Intergenic
chr1	226409349	+	FALSE	FALSE	Non repetitive	FALSE	FALSE	FALSE	FALSE	Intergenic
chr1	46641648	+	FALSE	FALSE	Non repetitive	FALSE	FALSE	uc001cpd.3_intron_0_0_chr1_46641082_f	FALSE	FALSE
chr1	201167367	+	FALSE	FALSE	Non repetitive	FALSE	FALSE	uc001gwc.3_intron_4_0_chr1_201166446_f	FALSE	FALSE
chr1	110448056	+	FALSE	FALSE	Non repetitive	FALSE	FALSE	FALSE	FALSE	Intergenic
chr1	8365362	+	AluSx3	FALSE	FALSE	FALSE	FALSE	FALSE	FALSE	Intergenic
chr1	180717658	+	FALSE	FALSE	Non repetitive	FALSE	FALSE	uc009wxm.2_intron_1_0_chr1_180651548_f	FALSE	FALSE
chr1	182364088	+	FALSE	FALSE	Non repetitive	FALSE	FALSE	FALSE	FALSE	Intergenic
chr1	231603749	+	FALSE	FALSE	Non repetitive	FALSE	FALSE	FALSE	FALSE	Intergenic
chr1	36058116	+	FALSE	FALSE	Non repetitive	FALSE	FALSE	uc010ohy.2_intron_5_0_chr1_36056377_f	FALSE	FALSE
chr1	165898120	+	FALSE	FALSE	Non repetitive	FALSE	FALSE	FALSE	FALSE	Intergenic
chr1	156416953	+	FALSE	FALSE	Non repetitive	FALSE	FALSE	FALSE	FALSE	Intergenic
chr1	149743073	+	FALSE	FALSE	Non repetitive	FALSE	FALSE	FALSE	FALSE	Intergenic
chr1	220885403	+	FALSE	FALSE	Non repetitive	FALSE	FALSE	FALSE	FALSE	Intergenic
chr1	46574599	+	AluY	FALSE	FALSE	FALSE	FALSE	FALSE	FALSE	Intergenic
chr1	11986888	+	AluSg	FALSE	FALSE	FALSE	FALSE	FALSE	FALSE	Intergenic
chr1	3788746	+	AluSc	FALSE	FALSE	FALSE	FALSE	uc001alc.3_intron_4_0_chr1_3786340_f	FALSE	FALSE
chr1	209835199	+	FALSE	FALSE	Non repetitive	FALSE	FALSE	FALSE	FALSE	Intergenic
chr1	28578635	+	FALSE	FALSE	Non repetitive	FALSE	FALSE	FALSE	FALSE	Intergenic
chr1	165396797	+	FALSE	FALSE	Non repetitive	FALSE	FALSE	FALSE	FALSE	Intergenic
chr1	35479410	+	FALSE	FALSE	Non repetitive	FALSE	FALSE	FALSE	FALSE	Intergenic
chr1	99131262	+	FALSE	FALSE	Non repetitive	FALSE	FALSE	uc010ouc.2_intron_0_0_chr1_99127468_f	FALSE	FALSE
chr1	202740463	+	FALSE	FALSE	Non repetitive	FALSE	FALSE	FALSE	FALSE	Intergenic
chr1	89377750	+	FALSE	FALSE	Non repetitive	FALSE	FALSE	FALSE	FALSE	Intergenic
chr1	179279138	+	FALSE	FALSE	Non repetitive	FALSE	FALSE	uc001gml.3_intron_1_0_chr1_179271938_f	FALSE	FALSE
chr1	153448782	+	AluSc8	FALSE	FALSE	FALSE	FALSE	FALSE	FALSE	Intergenic
chr1	179628950	+	FALSE	FALSE	Non repetitive	FALSE	FALSE	uc021pfm.1_intron_12_0_chr1_179621333_f	FALSE	FALSE
chr1	95470479	+	FALSE	FALSE	Non repetitive	FALSE	FALSE	FALSE	FALSE	Intergenic
chr1	182144091	+	FALSE	FALSE	Non repetitive	FALSE	FALSE	FALSE	FALSE	Intergenic
chr1	154385581	+	FALSE	FALSE	Non repetitive	FALSE	FALSE	uc021paf.1_intron_0_0_chr1_154378191_f	FALSE	FALSE
chr1	170590856	+	AluSx1	FALSE	FALSE	FALSE	FALSE	FALSE	FALSE	Intergenic
chr1	40809114	+	AluSc	FALSE	FALSE	FALSE	FALSE	FALSE	FALSE	Intergenic
chr1	100016386	+	AluSx1	FALSE	FALSE	FALSE	FALSE	FALSE	FALSE	Intergenic
chr1	80287194	+	AluSg	FALSE	FALSE	FALSE	FALSE	FALSE	FALSE	Intergenic
chr1	7590978	+	FALSE	FALSE	Non repetitive	FALSE	FALSE	uc001aoi.3_intron_5_0_chr1_7527962_f	FALSE	FALSE
chr1	54991842	+	FALSE	FALSE	Non repetitive	FALSE	FALSE	FALSE	FALSE	Intergenic
chr1	9892252	+	AluY	FALSE	FALSE	FALSE	FALSE	FALSE	FALSE	Intergenic
chr1	94084560	+	FALSE	FALSE	Non repetitive	FALSE	FALSE	FALSE	FALSE	Intergenic
chr1	203513153	+	FALSE	FALSE	Non repetitive	FALSE	FALSE	FALSE	FALSE	Intergenic
chr1	231233701	+	FALSE	FALSE	Non repetitive	FALSE	FALSE	FALSE	FALSE	Intergenic
chr1	245349294	+	FALSE	FALSE	Non repetitive	FALSE	FALSE	uc010pyq.1_intron_1_0_chr1_245319986_f	FALSE	FALSE
chr1	204436762	+	AluSx1	FALSE	FALSE	FALSE	FALSE	FALSE	FALSE	Intergenic
chr1	156283648	+	AluSc	FALSE	FALSE	FALSE	FALSE	FALSE	FALSE	Intergenic
chr1	88163678	+	AluSc	FALSE	FALSE	FALSE	FALSE	FALSE	FALSE	Intergenic
chr1	103417021	+	AluY	FALSE	FALSE	FALSE	FALSE	FALSE	FALSE	Intergenic
chr1	53202242	+	FALSE	FALSE	Non repetitive	FALSE	FALSE	uc009vzg.3_intron_0_0_chr1_53192356_f	FALSE	FALSE
chr1	68256396	+	FALSE	FALSE	Non repetitive	FALSE	FALSE	FALSE	FALSE	Intergenic
chr1	150760771	+	FALSE	FALSE	Non repetitive	FALSE	FALSE	FALSE	FALSE	Intergenic
chr1	114492338	+	FALSE	FALSE	Non repetitive	FALSE	FALSE	uc001eel.3_intron_1_0_chr1_114484082_f	FALSE	FALSE
chr1	235565496	+	FALSE	FALSE	Non repetitive	FALSE	FALSE	uc010pxq.1_intron_2_0_chr1_235564903_f	FALSE	FALSE
chr1	201775230	+	FALSE	FALSE	Non repetitive	FALSE	FALSE	uc001gwu.3_intron_15_0_chr1_201772843_f	FALSE	FALSE
chr1	8820202	+	FALSE	FALSE	Non repetitive	FALSE	FALSE	FALSE	FALSE	Intergenic
chr1	52603440	+	FALSE	FALSE	Non repetitive	FALSE	FALSE	FALSE	FALSE	Intergenic
chr1	14374318	+	AluSz	FALSE	FALSE	FALSE	FALSE	FALSE	FALSE	Intergenic
chr1	193526573	+	AluSc	FALSE	FALSE	FALSE	FALSE	FALSE	FALSE	Intergenic
chr1	8289419	+	AluSq2	FALSE	FALSE	FALSE	FALSE	FALSE	FALSE	Intergenic
chr1	176757044	+	AluSp	FALSE	FALSE	FALSE	FALSE	uc001gkz.3_intron_16_0_chr1_176740317_f	FALSE	FALSE
chr1	59790793	+	AluY	FALSE	FALSE	FALSE	FALSE	uc001czg.2_intron_1_0_chr1_59787423_f	FALSE	FALSE
chr1	210590694	+	FALSE	FALSE	Non repetitive	FALSE	FALSE	uc009xcx.3_intron_5_0_chr1_210578024_f	FALSE	FALSE
chr1	46822132	+	AluYf4	FALSE	FALSE	FALSE	FALSE	uc010omc.2_intron_4_0_chr1_46818701_f	FALSE	FALSE
chr1	150333648	+	FALSE	FALSE	Non repetitive	FALSE	FALSE	FALSE	FALSE	Intergenic
chr1	53075014	+	AluY	FALSE	FALSE	FALSE	FALSE	FALSE	FALSE	Intergenic
chr1	46257402	+	FALSE	FALSE	Non repetitive	FALSE	FALSE	FALSE	FALSE	Intergenic
chr1	227646465	+	AluSx1	FALSE	FALSE	FALSE	FALSE	FALSE	FALSE	Intergenic
chr1	48883398	+	AluSx3	FALSE	FALSE	FALSE	FALSE	FALSE	FALSE	Intergenic
chr1	233510805	+	FALSE	FALSE	Non repetitive	FALSE	FALSE	uc001hvt.4_intron_5_0_chr1_233507907_f	FALSE	FALSE
chr1	32395707	+	AluYf4	FALSE	FALSE	FALSE	FALSE	FALSE	FALSE	Intergenic
chr1	43715204	+	FALSE	FALSE	Non repetitive	FALSE	FALSE	uc021omk.1_intron_22_0_chr1_43709031_f	FALSE	FALSE
chr1	16521395	+	AluY	FALSE	FALSE	FALSE	FALSE	FALSE	FALSE	Intergenic
chr1	26296924	+	AluSz	FALSE	FALSE	FALSE	FALSE	FALSE	FALSE	Intergenic
chr1	248891361	+	AluSg	FALSE	FALSE	FALSE	FALSE	FALSE	FALSE	Intergenic
chr1	85195713	+	FALSE	FALSE	Non repetitive	FALSE	FALSE	FALSE	FALSE	Intergenic
chr1	8340642	+	AluSg7	FALSE	FALSE	FALSE	FALSE	FALSE	FALSE	Intergenic
chr1	97952997	+	AluY	FALSE	FALSE	FALSE	FALSE	FALSE	FALSE	Intergenic
chr1	182914202	+	FALSE	FALSE	Non repetitive	FALSE	FALSE	FALSE	FALSE	Intergenic
chr1	6619175	+	FALSE	FALSE	Non repetitive	FALSE	FALSE	uc001ant.3_intron_0_0_chr1_6615625_f	FALSE	FALSE
chr1	167950262	+	FALSE	FALSE	Non repetitive	FALSE	FALSE	uc001gex.3_intron_3_0_chr1_167944254_f	FALSE	FALSE
chr1	156744085	+	FALSE	FALSE	Non repetitive	FALSE	FALSE	uc001fqa.3_intron_0_0_chr1_156738032_f	FALSE	FALSE
chr1	85089984	+	FALSE	FALSE	Non repetitive	FALSE	FALSE	FALSE	FALSE	Intergenic
chr1	110862881	+	AluSz6	FALSE	FALSE	FALSE	FALSE	FALSE	FALSE	Intergenic
chr1	28026714	+	FALSE	FALSE	Non repetitive	FALSE	FALSE	FALSE	FALSE	Intergenic
chr1	233069185	+	FALSE	FALSE	Non repetitive	FALSE	FALSE	FALSE	FALSE	Intergenic
chr1	83247294	+	FALSE	FALSE	Non repetitive	FALSE	FALSE	FALSE	FALSE	Intergenic
chr1	27195664	+	AluY	FALSE	FALSE	FALSE	FALSE	uc021ojq.1_intron_0_0_chr1_27145774_f	FALSE	FALSE
chr1	208910101	+	AluY	FALSE	FALSE	FALSE	FALSE	FALSE	FALSE	Intergenic
chr1	65109287	+	AluY	FALSE	FALSE	FALSE	FALSE	uc001dbo.1_intron_7_0_chr1_65107653_f	FALSE	FALSE
chr1	178099957	+	AluYk4	FALSE	FALSE	FALSE	FALSE	uc009wxb.2_intron_0_0_chr1_178063830_f	FALSE	FALSE
chr1	40385974	+	AluY	FALSE	FALSE	FALSE	FALSE	FALSE	FALSE	Intergenic
chr1	184242383	+	AluY	FALSE	FALSE	FALSE	FALSE	FALSE	FALSE	Intergenic
chr1	151647266	+	FALSE	FALSE	Non repetitive	FALSE	FALSE	uc001eyo.3_intron_5_0_chr1_151641112_f	FALSE	FALSE
chr1	235956081	+	FALSE	FALSE	Non repetitive	FALSE	FALSE	FALSE	FALSE	Intergenic
chr1	7837139	+	FALSE	FALSE	Non repetitive	FALSE	FALSE	uc001aol.3_intron_1_0_chr1_7833572_f	FALSE	FALSE
chr1	11199852	+	FALSE	FALSE	Non repetitive	FALSE	FALSE	FALSE	FALSE	Intergenic
chr1	146680749	+	AluY	FALSE	FALSE	FALSE	FALSE	FALSE	FALSE	Intergenic
chr1	110944976	+	FALSE	FALSE	Non repetitive	FALSE	FALSE	FALSE	FALSE	Intergenic
chr1	167128640	+	FALSE	FALSE	Non repetitive	FALSE	FALSE	FALSE	FALSE	Intergenic
chr1	23917507	+	FALSE	FALSE	Non repetitive	FALSE	FALSE	uc001bhi.3_intron_0_0_chr1_23908169_f	FALSE	FALSE
chr1	149330591	+	AluSx1	FALSE	FALSE	FALSE	FALSE	FALSE	FALSE	Intergenic
chr1	55016768	+	AluSz	FALSE	FALSE	FALSE	FALSE	uc001cxk.3_intron_1_0_chr1_55014293_f	FALSE	FALSE
chr1	107535152	+	AluY	FALSE	FALSE	FALSE	FALSE	FALSE	FALSE	Intergenic
chr1	76654002	+	AluSg	FALSE	FALSE	FALSE	FALSE	uc001dhg.4_intron_0_0_chr1_76540570_f	FALSE	FALSE
chr1	50752978	+	AluY	FALSE	FALSE	FALSE	FALSE	FALSE	FALSE	Intergenic
chr1	149997275	+	AluSp	FALSE	FALSE	FALSE	FALSE	FALSE	FALSE	Intergenic
chr1	114396421	+	FALSE	FALSE	Non repetitive	FALSE	FALSE	FALSE	FALSE	Intergenic
chr1	187416280	+	FALSE	FALSE	Non repetitive	FALSE	FALSE	FALSE	FALSE	Intergenic
chr1	205185586	+	FALSE	FALSE	Non repetitive	FALSE	FALSE	FALSE	FALSE	Intergenic
chr1	1073905	+	AluSx	FALSE	FALSE	FALSE	FALSE	uc001acv.3_intron_0_0_chr1_1072491_f	FALSE	FALSE
chr1	240978597	+	AluJb	FALSE	FALSE	FALSE	FALSE	FALSE	FALSE	Intergenic
chr1	114182307	+	FALSE	FALSE	Non repetitive	FALSE	FALSE	uc001edh.3_intron_9_0_chr1_114165617_f	FALSE	FALSE
chr1	114784278	+	FALSE	FALSE	Non repetitive	FALSE	FALSE	FALSE	FALSE	Intergenic
chr1	112123238	+	AluSg4	FALSE	FALSE	FALSE	FALSE	uc001ebi.3_intron_0_0_chr1_112085132_f	FALSE	FALSE
chr1	40603661	+	AluSc8	FALSE	FALSE	FALSE	FALSE	FALSE	FALSE	Intergenic
chr1	27779671	+	AluSx3	FALSE	FALSE	FALSE	FALSE	FALSE	FALSE	Intergenic
chr1	32468289	+	AluSz6	FALSE	FALSE	FALSE	FALSE	FALSE	FALSE	Intergenic
chr1	63935101	+	FALSE	FALSE	Non repetitive	FALSE	FALSE	FALSE	FALSE	Intergenic
chr1	8820188	+	FALSE	FALSE	Non repetitive	FALSE	FALSE	FALSE	FALSE	Intergenic
chr1	113663250	+	FALSE	FALSE	Non repetitive	FALSE	FALSE	uc001edf.1_intron_16_0_chr1_113662146_f	FALSE	FALSE
chr1	242147351	+	FALSE	FALSE	Non repetitive	FALSE	FALSE	FALSE	FALSE	Intergenic
chr1	52617291	+	FALSE	FALSE	Non repetitive	FALSE	FALSE	uc001ctn.4_intron_0_0_chr1_52608076_f	FALSE	FALSE
chr1	214769306	+	AluYk4	FALSE	FALSE	FALSE	FALSE	FALSE	FALSE	Intergenic
chr1	45151566	+	FALSE	FALSE	Non repetitive	FALSE	FALSE	uc001cmf.2_intron_0_0_chr1_45140546_f	FALSE	FALSE
chr1	155555082	+	AluSc8	FALSE	FALSE	FALSE	FALSE	FALSE	FALSE	Intergenic
chr1	11816615	+	AluSg4	FALSE	FALSE	FALSE	FALSE	FALSE	FALSE	Intergenic
chr1	226380689	+	FALSE	FALSE	Non repetitive	FALSE	FALSE	uc031psl.1_intron_1_0_chr1_226376827_f	FALSE	FALSE
chr1	12895856	+	AluSp	FALSE	FALSE	FALSE	FALSE	FALSE	FALSE	Intergenic
chr1	33060972	+	FALSE	FALSE	Non repetitive	FALSE	FALSE	uc001bvm.3_intron_3_0_chr1_33060825_f	FALSE	FALSE
chr1	201382511	+	AluSc	FALSE	FALSE	FALSE	FALSE	FALSE	FALSE	Intergenic
chr1	9249369	+	AluSz	FALSE	FALSE	FALSE	FALSE	FALSE	FALSE	Intergenic
chr1	226603242	+	AluSx	FALSE	FALSE	FALSE	FALSE	FALSE	FALSE	Intergenic
chr1	204050157	+	FALSE	FALSE	Non repetitive	FALSE	FALSE	uc001hal.3_intron_0_0_chr1_204042840_f	FALSE	FALSE
chr1	53572057	+	AluYc	FALSE	FALSE	FALSE	FALSE	FALSE	FALSE	Intergenic
chr1	217941951	+	FALSE	FALSE	Non repetitive	FALSE	FALSE	uc009xdr.1_intron_6_0_chr1_217915441_f	FALSE	FALSE
chr1	182776779	+	AluY	FALSE	FALSE	FALSE	FALSE	uc010pnx.2_intron_2_0_chr1_182775667_f	FALSE	FALSE
chr1	234619750	+	FALSE	FALSE	Non repetitive	FALSE	FALSE	FALSE	FALSE	Intergenic
chr1	156029668	+	FALSE	FALSE	Non repetitive	FALSE	FALSE	FALSE	FALSE	Intergenic
chr1	71921363	+	AluSc8	FALSE	FALSE	FALSE	FALSE	FALSE	FALSE	Intergenic
chr1	33379637	+	FALSE	FALSE	Non repetitive	FALSE	FALSE	FALSE	FALSE	Intergenic
chr1	9441664	+	AluSz	FALSE	FALSE	FALSE	FALSE	FALSE	FALSE	Intergenic
chr1	165453152	+	AluSc	FALSE	FALSE	FALSE	FALSE	FALSE	FALSE	Intergenic
chr1	17447543	+	FALSE	FALSE	Non repetitive	FALSE	FALSE	FALSE	FALSE	Intergenic
chr1	149996961	+	AluSz	FALSE	FALSE	FALSE	FALSE	FALSE	FALSE	Intergenic
chr1	155899821	+	FALSE	FALSE	Non repetitive	FALSE	FALSE	FALSE	FALSE	Intergenic
chr1	49645677	+	FALSE	FALSE	Non repetitive	FALSE	FALSE	FALSE	FALSE	Intergenic
chr1	20348467	+	AluYk4	FALSE	FALSE	FALSE	FALSE	FALSE	FALSE	Intergenic
chr1	149716112	+	AluSx1	FALSE	FALSE	FALSE	FALSE	FALSE	FALSE	Intergenic
chr1	8951250	+	FALSE	FALSE	Non repetitive	FALSE	FALSE	FALSE	FALSE	Intergenic
chr1	43235172	+	AluSx3	FALSE	FALSE	FALSE	FALSE	uc001cia.4_intron_1_0_chr1_43233296_f	FALSE	FALSE
chr1	200924430	+	FALSE	FALSE	Non repetitive	FALSE	FALSE	uc001gvp.1_intron_7_0_chr1_200919003_f	FALSE	FALSE
chr1	92107555	+	AluSc	FALSE	FALSE	FALSE	FALSE	FALSE	FALSE	Intergenic
chr1	8550190	+	AluSc8	FALSE	FALSE	FALSE	FALSE	FALSE	FALSE	Intergenic
chr1	182901733	+	FALSE	FALSE	Non repetitive	FALSE	FALSE	FALSE	FALSE	Intergenic
chr1	24352723	+	FALSE	FALSE	Non repetitive	FALSE	FALSE	FALSE	FALSE	Intergenic
chr1	155918959	+	AluSx	FALSE	FALSE	FALSE	FALSE	FALSE	FALSE	Intergenic
chr1	154895646	+	FALSE	FALSE	Non repetitive	FALSE	FALSE	FALSE	FALSE	Intergenic
chr1	1393928	+	FALSE	FALSE	Non repetitive	FALSE	FALSE	uc001aft.2_intron_7_0_chr1_1392561_f	FALSE	FALSE
chr1	81476875	+	AluSx1	FALSE	FALSE	FALSE	FALSE	FALSE	FALSE	Intergenic
chr1	157024816	+	FALSE	FALSE	Non repetitive	FALSE	FALSE	FALSE	FALSE	Intergenic
chr1	22772303	+	AluSx3	FALSE	FALSE	FALSE	FALSE	FALSE	FALSE	Intergenic
chr1	68630045	+	FALSE	FALSE	Non repetitive	FALSE	FALSE	uc001deb.2_intron_8_0_chr1_68604134_f	FALSE	FALSE
chr1	202071739	+	AluSg7	FALSE	FALSE	FALSE	FALSE	FALSE	FALSE	Intergenic
chr1	242719324	+	FALSE	FALSE	Non repetitive	FALSE	FALSE	FALSE	FALSE	Intergenic
chr1	23023810	+	FALSE	FALSE	Non repetitive	FALSE	FALSE	FALSE	FALSE	Intergenic
chr1	183560735	+	FALSE	FALSE	Non repetitive	FALSE	FALSE	FALSE	FALSE	Intergenic
chr1	234482291	+	FALSE	FALSE	Non repetitive	FALSE	FALSE	FALSE	FALSE	Intergenic
chr1	29322029	+	AluSc	FALSE	FALSE	FALSE	FALSE	uc001brk.3_intron_2_0_chr1_29320055_f	FALSE	FALSE
chr1	89763782	+	AluSx1	FALSE	FALSE	FALSE	FALSE	FALSE	FALSE	Intergenic
chr1	182063721	+	AluSc	FALSE	FALSE	FALSE	FALSE	FALSE	FALSE	Intergenic
chr1	146069455	+	AluSq2	FALSE	FALSE	FALSE	FALSE	uc021ott.2_intron_98_0_chr1_145364675_f	FALSE	FALSE
chr1	111582943	+	AluY	FALSE	FALSE	FALSE	FALSE	FALSE	FALSE	Intergenic
chr1	215570282	+	AluSg	FALSE	FALSE	FALSE	FALSE	FALSE	FALSE	Intergenic
chr1	155864311	+	FALSE	FALSE	Non repetitive	FALSE	FALSE	FALSE	FALSE	Intergenic
chr1	54524596	+	FALSE	FALSE	Non repetitive	FALSE	FALSE	uc001cwt.1_intron_1_0_chr1_54520198_f	FALSE	FALSE
chr1	167057108	+	AluSx3	FALSE	FALSE	FALSE	FALSE	FALSE	FALSE	Intergenic
chr1	235817050	+	AluSq	FALSE	FALSE	FALSE	FALSE	FALSE	FALSE	Intergenic
chr1	97715595	+	AluSx3	FALSE	FALSE	FALSE	FALSE	uc031pne.1_intron_0_0_chr1_97561543_f	FALSE	FALSE
chr1	68705286	+	FALSE	FALSE	Non repetitive	FALSE	FALSE	FALSE	FALSE	Intergenic
chr1	39477560	+	FALSE	FALSE	Non repetitive	FALSE	FALSE	FALSE	FALSE	Intergenic
chr1	183241005	+	FALSE	FALSE	Non repetitive	FALSE	FALSE	FALSE	FALSE	Intergenic
chr1	62640054	+	AluSp	FALSE	FALSE	FALSE	FALSE	uc009wag.3_intron_15_0_chr1_62614063_f	FALSE	FALSE
chr1	227773433	+	AluSc	FALSE	FALSE	FALSE	FALSE	uc021pjy.1_intron_1_0_chr1_227770308_f	FALSE	FALSE
chr1	43870951	+	FALSE	FALSE	Non repetitive	FALSE	FALSE	uc001cjh.3_intron_3_0_chr1_43870222_f	FALSE	FALSE
chr1	48822303	+	FALSE	FALSE	Non repetitive	FALSE	FALSE	FALSE	FALSE	Intergenic
chr1	24177091	+	FALSE	FALSE	Non repetitive	FALSE	FALSE	FALSE	FALSE	Intergenic
chr1	100638698	+	AluSx	FALSE	FALSE	FALSE	FALSE	FALSE	FALSE	Intergenic
chr1	38329316	+	AluSz6	FALSE	FALSE	FALSE	FALSE	FALSE	FALSE	Intergenic
chr1	182121354	+	FALSE	FALSE	Non repetitive	FALSE	FALSE	FALSE	FALSE	Intergenic
chr1	41378610	+	FALSE	FALSE	Non repetitive	FALSE	FALSE	FALSE	FALSE	Intergenic
chr1	145408782	+	AluSz	FALSE	FALSE	FALSE	FALSE	uc021ott.2_intron_98_0_chr1_145364675_f	FALSE	FALSE
chr1	226267793	+	AluSx4	FALSE	FALSE	FALSE	FALSE	FALSE	FALSE	Intergenic
chr1	200125629	+	FALSE	FALSE	Non repetitive	FALSE	FALSE	uc001gvb.4_intron_6_0_chr1_200090084_f	FALSE	FALSE
chr1	59309578	+	FALSE	FALSE	Non repetitive	FALSE	FALSE	uc001czf.2_intron_0_0_chr1_59250978_f	FALSE	FALSE
chr1	217687619	+	FALSE	FALSE	Non repetitive	FALSE	FALSE	FALSE	FALSE	Intergenic
chr1	29258314	+	FALSE	FALSE	Non repetitive	FALSE	FALSE	uc009vtk.2_intron_0_0_chr1_29241281_f	FALSE	FALSE
chr1	229641590	+	AluSx	FALSE	FALSE	FALSE	FALSE	FALSE	FALSE	Intergenic
chr1	21190041	+	FALSE	FALSE	Non repetitive	FALSE	FALSE	FALSE	FALSE	Intergenic
chr1	149966485	+	AluSc	FALSE	FALSE	FALSE	FALSE	FALSE	FALSE	Intergenic
chr1	26379226	+	FALSE	FALSE	Non repetitive	FALSE	FALSE	FALSE	FALSE	Intergenic
chr1	9395516	+	AluSx1	FALSE	FALSE	FALSE	FALSE	uc010oae.2_intron_0_0_chr1_9353131_f	FALSE	FALSE
chr1	36498525	+	AluSq2	FALSE	FALSE	FALSE	FALSE	uc001bzp.3_intron_11_0_chr1_36492900_f	FALSE	FALSE
chr1	26172825	+	AluSz	FALSE	FALSE	FALSE	FALSE	FALSE	FALSE	Intergenic
chr1	245552683	+	FALSE	FALSE	Non repetitive	FALSE	FALSE	uc010pyq.1_intron_2_0_chr1_245530670_f	FALSE	FALSE
chr1	693102	+	AluSg	FALSE	FALSE	FALSE	FALSE	FALSE	FALSE	Intergenic
chr1	22388276	+	FALSE	FALSE	Non repetitive	FALSE	FALSE	uc009vqg.1_intron_0_0_chr1_22379236_f	FALSE	FALSE
chr1	163489863	+	FALSE	FALSE	Non repetitive	FALSE	FALSE	FALSE	FALSE	Intergenic
chr1	221826018	+	AluSx1	FALSE	FALSE	FALSE	FALSE	FALSE	FALSE	Intergenic
chr1	14679982	+	FALSE	FALSE	Non repetitive	FALSE	FALSE	FALSE	FALSE	Intergenic
chr1	192791766	+	FALSE	FALSE	Non repetitive	FALSE	FALSE	FALSE	FALSE	Intergenic
chr1	227356466	+	FALSE	FALSE	Non repetitive	FALSE	FALSE	FALSE	FALSE	Intergenic
chr1	8937279	+	FALSE	FALSE	Non repetitive	FALSE	FALSE	FALSE	FALSE	Intergenic
chr1	217046671	+	FALSE	FALSE	Non repetitive	FALSE	FALSE	FALSE	FALSE	Intergenic
chr1	25587559	+	FALSE	FALSE	Non repetitive	FALSE	FALSE	FALSE	FALSE	Intergenic
chr1	160140170	+	AluSx	FALSE	FALSE	uc001fvg.3_utr5_3_0_chr1_160139463_f	FALSE	uc001fvf.4_intron_9_0_chr1_160137220_f	FALSE	FALSE
chr1	99131248	+	FALSE	FALSE	Non repetitive	FALSE	FALSE	uc010ouc.2_intron_0_0_chr1_99127468_f	FALSE	FALSE
chr1	240045323	+	FALSE	FALSE	Non repetitive	FALSE	FALSE	uc001hyo.1_intron_7_0_chr1_239990679_f	FALSE	FALSE
chr1	177847378	+	FALSE	FALSE	Non repetitive	FALSE	FALSE	FALSE	FALSE	Intergenic
chr1	53277470	+	AluY	FALSE	FALSE	FALSE	FALSE	uc009vzg.3_intron_10_0_chr1_53271197_f	FALSE	FALSE
chr1	155129532	+	AluSc8	FALSE	FALSE	FALSE	FALSE	FALSE	FALSE	Intergenic
chr1	33482424	+	FALSE	FALSE	Non repetitive	FALSE	FALSE	uc001bwn.3_intron_0_0_chr1_33452921_f	FALSE	FALSE
chr1	244985701	+	AluSc	FALSE	FALSE	FALSE	FALSE	FALSE	FALSE	Intergenic
chr1	215800985	+	FALSE	FALSE	Non repetitive	FALSE	FALSE	FALSE	FALSE	Intergenic
chr1	32564101	+	AluYk4	FALSE	FALSE	FALSE	FALSE	uc010ogt.1_intron_5_0_chr1_32560573_f	FALSE	FALSE
chr1	12632466	+	FALSE	FALSE	Non repetitive	FALSE	FALSE	FALSE	FALSE	Intergenic
chr1	103858092	+	FALSE	FALSE	Non repetitive	FALSE	FALSE	FALSE	FALSE	Intergenic
chr1	115193651	+	AluSc8	FALSE	FALSE	FALSE	FALSE	FALSE	FALSE	Intergenic
chr1	80048272	+	FALSE	FALSE	Non repetitive	FALSE	FALSE	FALSE	FALSE	Intergenic
chr1	78166503	+	FALSE	FALSE	Non repetitive	FALSE	FALSE	FALSE	FALSE	Intergenic
chr1	83982789	+	AluSp	FALSE	FALSE	FALSE	FALSE	FALSE	FALSE	Intergenic
chr1	28888352	+	AluSc8	FALSE	FALSE	FALSE	FALSE	uc001bqh.4_intron_4_0_chr1_28887911_f	FALSE	FALSE
chr1	54096272	+	FALSE	FALSE	Non repetitive	FALSE	FALSE	FALSE	FALSE	Intergenic
chr1	8124383	+	FALSE	FALSE	Non repetitive	FALSE	FALSE	FALSE	FALSE	Intergenic
chr1	32956458	+	FALSE	FALSE	Non repetitive	FALSE	FALSE	uc001bvk.3_intron_3_0_chr1_32950934_f	FALSE	FALSE
chr1	57947444	+	AluSx1	FALSE	FALSE	FALSE	FALSE	FALSE	FALSE	Intergenic
chr1	55199967	+	FALSE	FALSE	Non repetitive	FALSE	FALSE	uc001cxq.3_intron_30_0_chr1_55199384_f	FALSE	FALSE
chr1	46001169	+	FALSE	FALSE	Non repetitive	FALSE	FALSE	FALSE	FALSE	Intergenic
chr1	43466610	+	FALSE	FALSE	Non repetitive	FALSE	FALSE	FALSE	FALSE	Intergenic
chr1	224679411	+	FALSE	FALSE	Non repetitive	FALSE	FALSE	FALSE	FALSE	Intergenic
chr1	52554700	+	FALSE	FALSE	Non repetitive	FALSE	FALSE	FALSE	uc001ctk.3_utr3_5_0_chr1_52552431_f	FALSE
chr1	148357529	+	AluSq2	FALSE	FALSE	FALSE	FALSE	FALSE	FALSE	Intergenic
chr1	40897960	+	FALSE	FALSE	Non repetitive	FALSE	FALSE	FALSE	FALSE	Intergenic
chr1	6582512	+	AluSx1	FALSE	FALSE	FALSE	FALSE	FALSE	FALSE	Intergenic
chr1	239980148	+	FALSE	FALSE	Non repetitive	FALSE	FALSE	uc001hyo.1_intron_5_0_chr1_239882200_f	FALSE	FALSE
chr1	78122935	+	FALSE	FALSE	Non repetitive	FALSE	FALSE	FALSE	FALSE	Intergenic
chr1	47784543	+	FALSE	FALSE	Non repetitive	FALSE	FALSE	FALSE	FALSE	Intergenic
chr1	156502002	+	AluSz	FALSE	FALSE	FALSE	FALSE	FALSE	FALSE	Intergenic
chr1	25657725	+	FALSE	FALSE	Non repetitive	FALSE	FALSE	FALSE	FALSE	Intergenic
chr1	58407276	+	AluY	FALSE	FALSE	FALSE	FALSE	FALSE	FALSE	Intergenic
chr1	201247494	+	AluY	FALSE	FALSE	FALSE	FALSE	FALSE	FALSE	Intergenic
chr1	19787037	+	FALSE	FALSE	Non repetitive	FALSE	FALSE	FALSE	FALSE	Intergenic
chr1	9870656	+	AluSx	FALSE	FALSE	FALSE	FALSE	FALSE	FALSE	Intergenic
chr1	238752205	+	FALSE	FALSE	Non repetitive	FALSE	FALSE	FALSE	FALSE	Intergenic
chr1	147412285	+	AluY	FALSE	FALSE	FALSE	FALSE	uc010ozs.1_intron_2_0_chr1_147410932_f	FALSE	FALSE
chr1	228207879	+	AluSx	FALSE	FALSE	FALSE	FALSE	uc001hrp.2_intron_0_0_chr1_228194901_f	FALSE	FALSE
chr1	144581542	+	AluY	FALSE	FALSE	FALSE	FALSE	uc010oxo.2_intron_2_0_chr1_144149942_f	FALSE	FALSE
chr1	50103090	+	FALSE	FALSE	Non repetitive	FALSE	FALSE	FALSE	FALSE	Intergenic
chr1	29144454	+	FALSE	FALSE	Non repetitive	FALSE	FALSE	uc001brf.1_intron_0_0_chr1_29139123_f	FALSE	FALSE
chr1	103997824	+	FALSE	FALSE	Non repetitive	FALSE	FALSE	FALSE	FALSE	Intergenic
chr1	212037375	+	AluSx	FALSE	FALSE	FALSE	FALSE	FALSE	FALSE	Intergenic
chr1	17860978	+	FALSE	FALSE	Non repetitive	FALSE	FALSE	uc031pli.1_intron_0_0_chr1_17846955_f	FALSE	FALSE
chr1	153626444	+	FALSE	FALSE	Non repetitive	FALSE	FALSE	FALSE	FALSE	Intergenic
chr1	22267514	+	FALSE	FALSE	Non repetitive	FALSE	FALSE	FALSE	FALSE	Intergenic
chr1	161219307	+	FALSE	FALSE	Non repetitive	FALSE	FALSE	FALSE	FALSE	Intergenic
chr1	202087055	+	FALSE	FALSE	Non repetitive	FALSE	FALSE	FALSE	FALSE	Intergenic
chr1	2356194	+	AluY	FALSE	FALSE	FALSE	FALSE	FALSE	FALSE	Intergenic
chr1	28352538	+	FALSE	FALSE	Non repetitive	FALSE	FALSE	FALSE	FALSE	Intergenic
chr1	92889058	+	FALSE	FALSE	Non repetitive	FALSE	FALSE	FALSE	FALSE	Intergenic
chr1	113073154	+	FALSE	FALSE	Non repetitive	FALSE	FALSE	FALSE	FALSE	Intergenic
chr1	37936625	+	AluY	FALSE	FALSE	FALSE	FALSE	FALSE	FALSE	Intergenic
chr1	222873368	+	FALSE	FALSE	Non repetitive	FALSE	FALSE	FALSE	FALSE	Intergenic
chr1	179638147	+	FALSE	FALSE	Non repetitive	FALSE	FALSE	uc021pfm.1_intron_14_0_chr1_179632627_f	FALSE	FALSE
chr1	218248973	+	FALSE	FALSE	Non repetitive	FALSE	FALSE	FALSE	FALSE	Intergenic
chr1	11184067	+	FALSE	FALSE	Non repetitive	FALSE	FALSE	FALSE	FALSE	Intergenic
chr1	78388082	+	FALSE	FALSE	Non repetitive	FALSE	FALSE	uc001dia.3_intron_4_0_chr1_78383959_f	FALSE	FALSE
chr1	24572501	+	FALSE	FALSE	Non repetitive	FALSE	FALSE	FALSE	FALSE	Intergenic
chr1	40087831	+	FALSE	FALSE	Non repetitive	FALSE	FALSE	FALSE	FALSE	Intergenic
chr1	8255635	+	AluSx	FALSE	FALSE	FALSE	FALSE	FALSE	FALSE	Intergenic
chr1	9130362	+	FALSE	FALSE	Non repetitive	FALSE	FALSE	FALSE	FALSE	Intergenic
chr1	11740321	+	FALSE	FALSE	Non repetitive	FALSE	FALSE	FALSE	FALSE	Intergenic
chr1	11056825	+	AluSx	FALSE	FALSE	FALSE	FALSE	FALSE	FALSE	Intergenic
chr1	204022861	+	AluY	FALSE	FALSE	FALSE	FALSE	FALSE	FALSE	Intergenic
chr1	84403108	+	FALSE	FALSE	Non repetitive	FALSE	FALSE	FALSE	FALSE	Intergenic
chr1	33842485	+	AluSc	FALSE	FALSE	FALSE	FALSE	FALSE	FALSE	Intergenic
chr1	212094631	+	AluSc5	FALSE	FALSE	FALSE	FALSE	FALSE	FALSE	Intergenic
chr1	67939021	+	FALSE	FALSE	Non repetitive	FALSE	FALSE	FALSE	FALSE	Intergenic
chr1	182063715	+	AluSc	FALSE	FALSE	FALSE	FALSE	FALSE	FALSE	Intergenic
chr1	38419438	+	FALSE	FALSE	Non repetitive	FALSE	FALSE	FALSE	FALSE	Intergenic
chr1	12219706	+	AluSx	FALSE	FALSE	FALSE	FALSE	FALSE	FALSE	Intergenic
chr1	46698169	+	FALSE	FALSE	Non repetitive	FALSE	FALSE	FALSE	FALSE	Intergenic
chr1	209444261	+	FALSE	FALSE	Non repetitive	FALSE	FALSE	FALSE	FALSE	Intergenic
chr1	55175113	+	FALSE	FALSE	Non repetitive	FALSE	FALSE	uc010ood.1_intron_20_0_chr1_55174750_f	FALSE	FALSE
chr1	80223186	+	FALSE	FALSE	Non repetitive	FALSE	FALSE	FALSE	FALSE	Intergenic
chr1	85660611	+	AluY	FALSE	FALSE	FALSE	FALSE	FALSE	FALSE	Intergenic
chr1	224391921	+	FALSE	FALSE	Non repetitive	FALSE	FALSE	FALSE	FALSE	Intergenic
chr1	96632442	+	FALSE	FALSE	Non repetitive	FALSE	FALSE	FALSE	FALSE	Intergenic
chr1	237327385	+	AluSx3	FALSE	FALSE	FALSE	FALSE	uc001hyl.1_intron_0_0_chr1_237205870_f	FALSE	FALSE
chr1	155244558	+	AluYf4	FALSE	FALSE	FALSE	FALSE	FALSE	FALSE	Intergenic
chr1	33620895	+	FALSE	FALSE	Non repetitive	FALSE	FALSE	FALSE	FALSE	Intergenic
chr1	9870357	+	AluSx	FALSE	FALSE	FALSE	FALSE	FALSE	FALSE	Intergenic
chr1	29623789	+	FALSE	FALSE	Non repetitive	FALSE	FALSE	uc001bru.3_intron_15_0_chr1_29618539_f	FALSE	FALSE
chr1	46819417	+	FALSE	FALSE	Non repetitive	FALSE	FALSE	uc010omc.2_intron_4_0_chr1_46818701_f	FALSE	FALSE
chr1	91098624	+	AluSx	FALSE	FALSE	FALSE	FALSE	FALSE	FALSE	Intergenic
chr1	179392121	+	FALSE	FALSE	Non repetitive	FALSE	FALSE	uc001gmn.2_intron_9_0_chr1_179380402_f	FALSE	FALSE
chr1	77678832	+	FALSE	FALSE	Non repetitive	FALSE	FALSE	FALSE	FALSE	Intergenic
chr1	154478969	+	FALSE	FALSE	Non repetitive	FALSE	FALSE	uc001ffd.3_intron_0_0_chr1_154475506_f	FALSE	FALSE
chr1	92433059	+	FALSE	FALSE	Non repetitive	FALSE	FALSE	uc001dol.4_intron_3_0_chr1_92430322_f	FALSE	FALSE
chr1	11377705	+	FALSE	FALSE	Non repetitive	FALSE	FALSE	FALSE	FALSE	Intergenic
chr1	8233762	+	FALSE	FALSE	Non repetitive	FALSE	FALSE	FALSE	FALSE	Intergenic
chr1	39481667	+	AluSg7	FALSE	FALSE	FALSE	FALSE	FALSE	FALSE	Intergenic
chr1	42784284	+	FALSE	FALSE	Non repetitive	FALSE	FALSE	FALSE	FALSE	Intergenic
chr1	147050888	+	FALSE	FALSE	Non repetitive	FALSE	FALSE	uc001epq.3_intron_0_0_chr1_147013445_f	FALSE	FALSE
chr1	38643605	+	FALSE	FALSE	Non repetitive	FALSE	FALSE	FALSE	FALSE	Intergenic
chr1	151467024	+	FALSE	FALSE	Non repetitive	FALSE	FALSE	FALSE	FALSE	Intergenic
chr1	155969403	+	AluSc	FALSE	FALSE	FALSE	FALSE	FALSE	FALSE	Intergenic
chr1	240860477	+	FALSE	FALSE	Non repetitive	FALSE	FALSE	FALSE	FALSE	Intergenic
chr1	92370057	+	FALSE	FALSE	Non repetitive	FALSE	FALSE	FALSE	FALSE	Intergenic
chr1	92417286	+	AluSg7	FALSE	FALSE	FALSE	FALSE	uc001dol.4_intron_1_0_chr1_92415516_f	FALSE	FALSE
chr1	246816074	+	AluY	FALSE	FALSE	FALSE	FALSE	uc001ibp.3_intron_8_0_chr1_246811340_f	FALSE	FALSE
chr1	22962449	+	FALSE	FALSE	Non repetitive	FALSE	FALSE	FALSE	FALSE	Intergenic
chr1	1776780	+	AluY	FALSE	FALSE	FALSE	FALSE	FALSE	FALSE	Intergenic
chr1	46832354	+	AluSx	FALSE	FALSE	FALSE	FALSE	FALSE	FALSE	Intergenic
chr1	113233099	+	FALSE	FALSE	Non repetitive	FALSE	FALSE	uc009wgj.1_intron_4_0_chr1_113232721_f	FALSE	FALSE
chr1	16314395	+	AluSx1	FALSE	FALSE	FALSE	FALSE	FALSE	FALSE	Intergenic
chr1	23313902	+	FALSE	FALSE	Non repetitive	FALSE	FALSE	FALSE	FALSE	Intergenic
chr1	109230254	+	FALSE	FALSE	Non repetitive	FALSE	FALSE	FALSE	FALSE	Intergenic
chr1	34792966	+	AluY	FALSE	FALSE	FALSE	FALSE	FALSE	FALSE	Intergenic
chr1	8907122	+	FALSE	FALSE	Non repetitive	FALSE	FALSE	FALSE	FALSE	Intergenic
chr1	202344340	+	FALSE	FALSE	Non repetitive	FALSE	FALSE	uc001gxy.3_intron_0_0_chr1_202318271_f	FALSE	FALSE
chr1	90569013	+	FALSE	FALSE	Non repetitive	FALSE	FALSE	FALSE	FALSE	Intergenic
chr1	231923986	+	AluSz	FALSE	FALSE	FALSE	FALSE	uc010pwj.1_intron_10_0_chr1_231906817_f	FALSE	FALSE
chr1	234687406	+	FALSE	FALSE	Non repetitive	FALSE	FALSE	FALSE	FALSE	Intergenic
chr1	36765332	+	FALSE	FALSE	Non repetitive	FALSE	FALSE	uc001cae.4_intron_8_0_chr1_36762372_f	FALSE	FALSE
chr1	24196815	+	FALSE	FALSE	Non repetitive	FALSE	FALSE	FALSE	FALSE	Intergenic
chr1	178047775	+	FALSE	FALSE	Non repetitive	FALSE	FALSE	FALSE	FALSE	Intergenic
chr1	19905362	+	FALSE	FALSE	Non repetitive	FALSE	FALSE	FALSE	FALSE	Intergenic
chr1	200883801	+	FALSE	FALSE	Non repetitive	FALSE	FALSE	FALSE	uc001gvo.4_utr3_9_0_chr1_200882758_f	FALSE
chr1	29207180	+	FALSE	FALSE	Non repetitive	FALSE	FALSE	FALSE	FALSE	Intergenic
chr1	164738247	+	AluSz6	FALSE	FALSE	FALSE	FALSE	uc010pku.2_intron_1_0_chr1_164532549_f	FALSE	FALSE
chr1	206143621	+	FALSE	FALSE	Non repetitive	FALSE	FALSE	uc001hdr.4_intron_1_0_chr1_206141524_f	FALSE	FALSE
chr1	223582217	+	FALSE	FALSE	Non repetitive	FALSE	FALSE	FALSE	FALSE	Intergenic
chr1	174824098	+	FALSE	FALSE	Non repetitive	FALSE	FALSE	uc001gkb.4_intron_3_0_chr1_174781099_f	FALSE	FALSE
chr1	29199328	+	FALSE	FALSE	Non repetitive	FALSE	FALSE	FALSE	FALSE	Intergenic
chr1	54969790	+	AluSz6	FALSE	FALSE	FALSE	FALSE	FALSE	FALSE	Intergenic
chr1	62684863	+	FALSE	FALSE	Non repetitive	FALSE	FALSE	FALSE	FALSE	Intergenic
chr1	83490949	+	AluY	FALSE	FALSE	FALSE	FALSE	FALSE	FALSE	Intergenic
chr1	147611291	+	AluSq2	FALSE	FALSE	FALSE	FALSE	FALSE	FALSE	Intergenic
chr1	10334218	+	FALSE	FALSE	Non repetitive	FALSE	FALSE	uc009vmt.3_intron_9_0_chr1_10333336_f	FALSE	FALSE
chr1	237830165	+	AluSc8	FALSE	FALSE	FALSE	FALSE	uc001hyl.1_intron_56_0_chr1_237829890_f	FALSE	FALSE
chr1	222356942	+	FALSE	FALSE	Non repetitive	FALSE	FALSE	FALSE	FALSE	Intergenic
chr1	63603888	+	FALSE	FALSE	Non repetitive	FALSE	FALSE	FALSE	FALSE	Intergenic
chr1	185068402	+	FALSE	FALSE	Non repetitive	FALSE	FALSE	uc001grc.1_intron_4_0_chr1_185067477_f	FALSE	FALSE
chr1	115120766	+	AluSc	FALSE	FALSE	FALSE	FALSE	FALSE	FALSE	Intergenic
chr1	180675865	+	FALSE	FALSE	Non repetitive	FALSE	FALSE	uc009wxm.2_intron_1_0_chr1_180651548_f	FALSE	FALSE
chr1	29604554	+	FALSE	FALSE	Non repetitive	FALSE	FALSE	uc001bru.3_intron_7_0_chr1_29602269_f	FALSE	FALSE
chr1	182876936	+	FALSE	FALSE	Non repetitive	FALSE	FALSE	FALSE	FALSE	Intergenic
chr1	154657941	+	FALSE	FALSE	Non repetitive	FALSE	FALSE	FALSE	FALSE	Intergenic
chr1	14207277	+	FALSE	FALSE	Non repetitive	FALSE	FALSE	FALSE	FALSE	Intergenic
chr1	150269482	+	AluSc8	FALSE	FALSE	FALSE	FALSE	uc001euk.3_intron_1_0_chr1_150266870_f	FALSE	FALSE
chr1	12060314	+	FALSE	FALSE	Non repetitive	FALSE	FALSE	uc001atn.4_intron_7_0_chr1_12059153_f	FALSE	FALSE
chr1	27260057	+	FALSE	FALSE	Non repetitive	FALSE	FALSE	uc001bng.2_intron_1_0_chr1_27250658_f	FALSE	FALSE
chr1	109510662	+	FALSE	FALSE	Non repetitive	FALSE	FALSE	FALSE	FALSE	Intergenic
chr1	113622707	+	FALSE	FALSE	Non repetitive	FALSE	FALSE	uc001edf.1_intron_0_0_chr1_113616268_f	FALSE	FALSE
chr1	36548721	+	FALSE	FALSE	Non repetitive	FALSE	FALSE	FALSE	FALSE	Intergenic
chr1	65509627	+	FALSE	FALSE	Non repetitive	FALSE	FALSE	FALSE	FALSE	Intergenic
chr1	51520166	+	FALSE	FALSE	Non repetitive	FALSE	FALSE	FALSE	FALSE	Intergenic
chr1	200848692	+	AluSq	FALSE	FALSE	FALSE	FALSE	FALSE	FALSE	Intergenic
chr1	155918965	+	AluSx	FALSE	FALSE	FALSE	FALSE	FALSE	FALSE	Intergenic
chr1	240350334	+	AluSq2	FALSE	FALSE	FALSE	FALSE	uc010pyd.2_intron_2_0_chr1_240341369_f	FALSE	FALSE
chr1	154393234	+	FALSE	FALSE	Non repetitive	FALSE	FALSE	uc021paf.1_intron_0_0_chr1_154378191_f	FALSE	FALSE
chr1	31629976	+	FALSE	FALSE	Non repetitive	FALSE	FALSE	FALSE	FALSE	Intergenic
chr1	237216223	+	FALSE	FALSE	Non repetitive	FALSE	FALSE	uc001hyl.1_intron_0_0_chr1_237205870_f	FALSE	FALSE
chr1	84942576	+	FALSE	FALSE	Non repetitive	FALSE	FALSE	FALSE	FALSE	Intergenic
chr1	229447830	+	FALSE	FALSE	Non repetitive	FALSE	FALSE	FALSE	FALSE	Intergenic
chr1	155782570	+	FALSE	FALSE	Non repetitive	FALSE	FALSE	FALSE	FALSE	Intergenic
chr1	244243305	+	FALSE	FALSE	Non repetitive	FALSE	FALSE	FALSE	FALSE	Intergenic
chr1	244570984	+	AluSx	FALSE	FALSE	FALSE	FALSE	FALSE	FALSE	Intergenic
chr1	87934691	+	FALSE	FALSE	Non repetitive	FALSE	FALSE	FALSE	FALSE	Intergenic
chr1	28855609	+	FALSE	FALSE	Non repetitive	FALSE	FALSE	uc001bqb.2_intron_3_0_chr1_28843380_f	FALSE	FALSE
chr1	27357077	+	FALSE	FALSE	Non repetitive	FALSE	FALSE	uc021ojq.1_intron_0_0_chr1_27145774_f	FALSE	FALSE
chr1	203572039	+	FALSE	FALSE	Non repetitive	FALSE	FALSE	FALSE	FALSE	Intergenic
chr1	16329013	+	FALSE	FALSE	Non repetitive	FALSE	FALSE	FALSE	FALSE	Intergenic
chr1	238393057	+	FALSE	FALSE	Non repetitive	FALSE	FALSE	FALSE	FALSE	Intergenic
chr1	22966420	+	FALSE	FALSE	Non repetitive	FALSE	FALSE	FALSE	FALSE	Intergenic
chr1	52041151	+	FALSE	FALSE	Non repetitive	FALSE	FALSE	FALSE	FALSE	Intergenic
chr1	42544499	+	FALSE	FALSE	Non repetitive	FALSE	FALSE	FALSE	FALSE	Intergenic
chr1	26585152	+	FALSE	FALSE	Non repetitive	FALSE	FALSE	uc001blr.3_intron_5_0_chr1_26584752_f	FALSE	FALSE
chr1	19220220	+	FALSE	FALSE	Non repetitive	FALSE	FALSE	FALSE	FALSE	Intergenic
chr1	185716674	+	FALSE	FALSE	Non repetitive	FALSE	FALSE	uc001grq.1_intron_0_0_chr1_185704180_f	FALSE	FALSE
chr1	12390427	+	AluSx1	FALSE	FALSE	FALSE	FALSE	uc001aty.1_intron_9_0_chr1_12389976_f	FALSE	FALSE
chr1	208678405	+	FALSE	FALSE	Non repetitive	FALSE	FALSE	FALSE	FALSE	Intergenic
chr1	180815695	+	FALSE	FALSE	Non repetitive	FALSE	FALSE	uc001goi.3_intron_10_0_chr1_180805853_f	FALSE	FALSE
chr1	28964577	+	FALSE	FALSE	Non repetitive	FALSE	FALSE	FALSE	FALSE	Intergenic
chr1	213127880	+	FALSE	FALSE	Non repetitive	FALSE	FALSE	uc001hju.2_intron_1_0_chr1_213125161_f	FALSE	FALSE
chr1	148357523	+	AluSq2	FALSE	FALSE	FALSE	FALSE	FALSE	FALSE	Intergenic
chr1	50625236	+	AluSx1	FALSE	FALSE	FALSE	FALSE	uc009vyu.3_intron_1_0_chr1_50610870_f	FALSE	FALSE
chr1	212978526	+	FALSE	FALSE	Non repetitive	FALSE	FALSE	uc001hjo.2_intron_6_0_chr1_212977994_f	FALSE	FALSE
chr1	161204015	+	FALSE	FALSE	Non repetitive	FALSE	FALSE	uc009wuf.2_intron_9_0_chr1_161200304_f	FALSE	FALSE
chr1	92347916	+	FALSE	FALSE	Non repetitive	FALSE	FALSE	FALSE	FALSE	Intergenic
chr1	217679385	+	FALSE	FALSE	Non repetitive	FALSE	FALSE	FALSE	FALSE	Intergenic
chr1	150061678	+	FALSE	FALSE	Non repetitive	FALSE	FALSE	uc009wlm.1_intron_9_0_chr1_150054968_f	FALSE	FALSE
chr1	28693969	+	FALSE	FALSE	Non repetitive	FALSE	FALSE	FALSE	FALSE	Intergenic
chr1	22780507	+	FALSE	FALSE	Non repetitive	FALSE	FALSE	uc001bft.2_intron_1_0_chr1_22779440_f	FALSE	FALSE
chr1	17811725	+	FALSE	FALSE	Non repetitive	FALSE	FALSE	FALSE	FALSE	Intergenic
chr1	180657447	+	FALSE	FALSE	Non repetitive	FALSE	FALSE	uc009wxm.2_intron_1_0_chr1_180651548_f	FALSE	FALSE
chr1	180248655	+	FALSE	FALSE	Non repetitive	FALSE	FALSE	FALSE	FALSE	Intergenic
chr1	82171663	+	AluSc	FALSE	FALSE	FALSE	FALSE	uc001dis.3_intron_3_0_chr1_82046666_f	FALSE	FALSE
chr1	63577021	+	FALSE	FALSE	Non repetitive	FALSE	FALSE	FALSE	FALSE	Intergenic
chr1	8569038	+	FALSE	FALSE	Non repetitive	FALSE	FALSE	FALSE	FALSE	Intergenic
chr1	16566066	+	FALSE	FALSE	Non repetitive	FALSE	FALSE	FALSE	FALSE	Intergenic
chr1	222249616	+	FALSE	FALSE	Non repetitive	FALSE	FALSE	FALSE	FALSE	Intergenic
chr1	81363977	+	FALSE	FALSE	Non repetitive	FALSE	FALSE	FALSE	FALSE	Intergenic
chr1	162686890	+	FALSE	FALSE	Non repetitive	FALSE	FALSE	uc001gcf.3_intron_2_0_chr1_162674922_f	FALSE	FALSE
chr1	80921028	+	FALSE	FALSE	Non repetitive	FALSE	FALSE	FALSE	FALSE	Intergenic
chr1	71900542	+	AluY	FALSE	FALSE	FALSE	FALSE	FALSE	FALSE	Intergenic
chr1	52566150	+	FALSE	FALSE	Non repetitive	FALSE	FALSE	FALSE	FALSE	Intergenic
chr1	47982347	+	FALSE	FALSE	Non repetitive	FALSE	FALSE	FALSE	FALSE	Intergenic
chr1	105647778	+	FALSE	FALSE	Non repetitive	FALSE	FALSE	FALSE	FALSE	Intergenic
chr1	245280578	+	FALSE	FALSE	Non repetitive	FALSE	FALSE	uc001ibd.2_intron_6_0_chr1_245246991_f	FALSE	FALSE
chr1	111443053	+	FALSE	FALSE	Non repetitive	FALSE	FALSE	FALSE	FALSE	Intergenic
chr1	38334933	+	FALSE	FALSE	Non repetitive	FALSE	FALSE	FALSE	FALSE	Intergenic
chr1	185526838	+	AluSx1	FALSE	FALSE	FALSE	FALSE	FALSE	FALSE	Intergenic
chr1	108086543	+	AluSg	FALSE	FALSE	FALSE	FALSE	FALSE	FALSE	Intergenic
chr1	39476873	+	FALSE	FALSE	Non repetitive	FALSE	FALSE	FALSE	FALSE	Intergenic
chr1	183303867	+	FALSE	FALSE	Non repetitive	FALSE	FALSE	FALSE	FALSE	Intergenic
chr1	69560278	+	FALSE	FALSE	Non repetitive	FALSE	FALSE	FALSE	FALSE	Intergenic
chr1	214757929	+	FALSE	FALSE	Non repetitive	FALSE	FALSE	FALSE	FALSE	Intergenic
chr1	53359548	+	FALSE	FALSE	Non repetitive	FALSE	FALSE	FALSE	uc001cuk.2_utr3_13_0_chr1_53358630_f	FALSE
chr1	237382540	+	FALSE	FALSE	Non repetitive	FALSE	FALSE	uc001hyl.1_intron_0_0_chr1_237205870_f	FALSE	FALSE
chr1	102295662	+	FALSE	FALSE	Non repetitive	FALSE	FALSE	FALSE	FALSE	Intergenic
chr1	67402184	+	FALSE	FALSE	Non repetitive	FALSE	FALSE	uc001dda.5_intron_2_0_chr1_67394647_f	FALSE	FALSE
chr1	222946047	+	FALSE	FALSE	Non repetitive	FALSE	FALSE	FALSE	FALSE	Intergenic
chr1	154958105	+	FALSE	FALSE	Non repetitive	FALSE	FALSE	uc001fgc.3_intron_1_0_chr1_154956543_f	FALSE	FALSE
chr1	204153630	+	FALSE	FALSE	Non repetitive	FALSE	FALSE	FALSE	FALSE	Intergenic
chr1	45773762	+	FALSE	FALSE	Non repetitive	FALSE	FALSE	FALSE	FALSE	Intergenic
chr1	237847345	+	FALSE	FALSE	Non repetitive	FALSE	FALSE	uc010pxz.1_intron_1_0_chr1_237843878_f	FALSE	FALSE
chr1	230210937	+	FALSE	FALSE	Non repetitive	FALSE	FALSE	uc010pvz.1_intron_0_0_chr1_230203154_f	FALSE	FALSE
chr1	236790453	+	FALSE	FALSE	Non repetitive	FALSE	FALSE	FALSE	FALSE	Intergenic
chr1	235312471	+	AluY	FALSE	FALSE	FALSE	FALSE	FALSE	FALSE	Intergenic
chr1	36813318	+	FALSE	FALSE	Non repetitive	FALSE	FALSE	FALSE	FALSE	Intergenic
chr1	202061954	+	FALSE	FALSE	Non repetitive	FALSE	FALSE	FALSE	FALSE	Intergenic
chr1	150021036	+	FALSE	FALSE	Non repetitive	FALSE	FALSE	FALSE	FALSE	Intergenic
chr1	176725313	+	FALSE	FALSE	Non repetitive	FALSE	FALSE	uc001gkz.3_intron_13_0_chr1_176709333_f	FALSE	FALSE
chr1	23963744	+	FALSE	FALSE	Non repetitive	FALSE	FALSE	uc001bhi.3_intron_4_0_chr1_23956048_f	FALSE	FALSE
chr1	11231915	+	AluSq	FALSE	FALSE	FALSE	FALSE	FALSE	FALSE	Intergenic
chr1	224689551	+	FALSE	FALSE	Non repetitive	FALSE	FALSE	FALSE	FALSE	Intergenic
chr1	225914129	+	AluY	FALSE	FALSE	FALSE	FALSE	uc001hpe.1_intron_0_0_chr1_225888809_f	FALSE	FALSE
chr1	205749832	+	FALSE	FALSE	Non repetitive	FALSE	FALSE	FALSE	FALSE	Intergenic
chr1	147611285	+	AluSq2	FALSE	FALSE	FALSE	FALSE	FALSE	FALSE	Intergenic
chr1	161120138	+	FALSE	FALSE	Non repetitive	FALSE	FALSE	FALSE	FALSE	Intergenic
chr1	31542166	+	FALSE	FALSE	Non repetitive	FALSE	FALSE	FALSE	FALSE	Intergenic
chr1	31780486	+	FALSE	FALSE	Non repetitive	FALSE	FALSE	uc001bsp.1_intron_0_0_chr1_31769923_f	FALSE	FALSE
chr1	176127840	+	FALSE	FALSE	Non repetitive	FALSE	FALSE	FALSE	FALSE	Intergenic
chr1	241750968	+	FALSE	FALSE	Non repetitive	FALSE	FALSE	uc001hyy.3_intron_10_0_chr1_241750039_f	FALSE	FALSE
chr1	240301320	+	AluSz	FALSE	FALSE	FALSE	FALSE	uc010pyd.2_intron_1_0_chr1_240286646_f	FALSE	FALSE
chr1	15540402	+	FALSE	FALSE	Non repetitive	FALSE	FALSE	uc001avz.3_intron_1_0_chr1_15537059_f	FALSE	FALSE
chr1	233411217	+	FALSE	FALSE	Non repetitive	FALSE	FALSE	FALSE	FALSE	Intergenic
chr1	214458081	+	FALSE	FALSE	Non repetitive	FALSE	FALSE	uc021piw.1_intron_0_0_chr1_214454771_f	FALSE	FALSE
chr1	170998416	+	FALSE	FALSE	Non repetitive	FALSE	FALSE	uc010plz.2_intron_19_0_chr1_170994562_f	FALSE	FALSE
chr1	238716073	+	FALSE	FALSE	Non repetitive	FALSE	FALSE	FALSE	FALSE	Intergenic
chr1	152764963	+	AluSc	FALSE	FALSE	FALSE	FALSE	FALSE	FALSE	Intergenic
chr1	23703381	+	FALSE	FALSE	Non repetitive	FALSE	FALSE	FALSE	FALSE	Intergenic
chr1	173405701	+	FALSE	FALSE	Non repetitive	FALSE	FALSE	FALSE	FALSE	Intergenic
chr1	27619395	+	FALSE	FALSE	Non repetitive	FALSE	FALSE	uc001bnp.1_intron_5_0_chr1_27618889_f	FALSE	FALSE
chr1	202145416	+	FALSE	FALSE	Non repetitive	FALSE	FALSE	uc010ppz.1_intron_5_0_chr1_202140915_f	FALSE	FALSE
chr1	55174957	+	FALSE	FALSE	Non repetitive	FALSE	FALSE	uc010ood.1_intron_20_0_chr1_55174750_f	FALSE	FALSE
chr1	12724442	+	FALSE	FALSE	Non repetitive	FALSE	FALSE	uc001auf.3_intron_2_0_chr1_12721866_f	FALSE	FALSE
chr1	33407125	+	AluSg	FALSE	FALSE	FALSE	FALSE	FALSE	FALSE	Intergenic
chr1	47019657	+	AluJb	FALSE	FALSE	FALSE	FALSE	uc021onb.1_intron_2_0_chr1_47009441_f	FALSE	FALSE
chr1	155241081	+	FALSE	FALSE	Non repetitive	FALSE	FALSE	FALSE	FALSE	Intergenic
chr1	234543305	+	FALSE	FALSE	Non repetitive	FALSE	FALSE	FALSE	FALSE	Intergenic
chr1	36475808	+	FALSE	FALSE	Non repetitive	FALSE	FALSE	uc001bzp.3_intron_8_0_chr1_36475196_f	FALSE	FALSE
chr1	10291667	+	FALSE	FALSE	Non repetitive	FALSE	FALSE	uc009vmt.3_intron_0_0_chr1_10270937_f	FALSE	FALSE
chr1	36239066	+	FALSE	FALSE	Non repetitive	FALSE	FALSE	FALSE	FALSE	Intergenic
chr1	45943249	+	AluSx1	FALSE	FALSE	FALSE	FALSE	FALSE	FALSE	Intergenic
chr1	144936064	+	FALSE	FALSE	Non repetitive	FALSE	FALSE	uc021ots.1_intron_11_0_chr1_144824757_f	FALSE	FALSE
chr1	236939471	+	FALSE	FALSE	Non repetitive	FALSE	FALSE	FALSE	FALSE	Intergenic
chr1	115405034	+	FALSE	FALSE	Non repetitive	FALSE	FALSE	uc001efr.3_intron_7_0_chr1_115403431_f	FALSE	FALSE
chr1	21086446	+	FALSE	FALSE	Non repetitive	FALSE	FALSE	FALSE	FALSE	Intergenic
chr1	45151364	+	FALSE	FALSE	Non repetitive	FALSE	FALSE	uc001cmf.2_intron_0_0_chr1_45140546_f	FALSE	FALSE
chr1	51189573	+	FALSE	FALSE	Non repetitive	FALSE	FALSE	FALSE	FALSE	Intergenic
chr1	232963011	+	FALSE	FALSE	Non repetitive	FALSE	FALSE	FALSE	FALSE	Intergenic
chr1	16589474	+	FALSE	FALSE	Non repetitive	FALSE	FALSE	FALSE	FALSE	Intergenic
chr1	64143052	+	FALSE	FALSE	Non repetitive	FALSE	FALSE	FALSE	FALSE	Intergenic
chr1	1925405	+	AluY	FALSE	FALSE	FALSE	FALSE	FALSE	FALSE	Intergenic
chr1	11151969	+	FALSE	FALSE	Non repetitive	FALSE	FALSE	FALSE	FALSE	Intergenic
chr1	27501786	+	FALSE	FALSE	Non repetitive	FALSE	FALSE	FALSE	FALSE	Intergenic
chr1	176293766	+	FALSE	FALSE	Non repetitive	FALSE	FALSE	FALSE	FALSE	Intergenic
chr1	35788665	+	FALSE	FALSE	Non repetitive	FALSE	FALSE	uc001byt.3_intron_0_0_chr1_35734687_f	FALSE	FALSE
chr1	36901337	+	FALSE	FALSE	Non repetitive	FALSE	FALSE	FALSE	FALSE	Intergenic
chr1	149426199	+	AluY	FALSE	FALSE	FALSE	FALSE	FALSE	FALSE	Intergenic
chr1	28269239	+	FALSE	FALSE	Non repetitive	FALSE	FALSE	uc001bpf.3_intron_0_0_chr1_28261756_f	FALSE	FALSE
chr1	160951315	+	FALSE	FALSE	Non repetitive	FALSE	FALSE	FALSE	FALSE	Intergenic
chr1	15499939	+	FALSE	FALSE	Non repetitive	FALSE	FALSE	uc001avz.3_intron_0_0_chr1_15480451_f	FALSE	FALSE
chr1	43226390	+	FALSE	FALSE	Non repetitive	FALSE	FALSE	FALSE	FALSE	Intergenic
chr1	184985610	+	AluSx	FALSE	FALSE	FALSE	FALSE	FALSE	FALSE	Intergenic
chr1	214254588	+	FALSE	FALSE	Non repetitive	FALSE	FALSE	FALSE	FALSE	Intergenic
chr1	10741022	+	FALSE	FALSE	Non repetitive	FALSE	FALSE	FALSE	FALSE	Intergenic
chr1	226137442	+	FALSE	FALSE	Non repetitive	FALSE	FALSE	FALSE	FALSE	Intergenic
chr1	211973441	+	FALSE	FALSE	Non repetitive	FALSE	FALSE	FALSE	FALSE	Intergenic
chr1	46065164	+	FALSE	FALSE	Non repetitive	FALSE	FALSE	uc010olq.2_intron_1_0_chr1_46056943_f	FALSE	FALSE
chr1	29641313	+	FALSE	FALSE	Non repetitive	FALSE	FALSE	uc001bru.3_intron_22_0_chr1_29639219_f	FALSE	FALSE
chr1	184265071	+	AluSz	FALSE	FALSE	FALSE	FALSE	FALSE	FALSE	Intergenic
chr1	169773889	+	FALSE	FALSE	Non repetitive	FALSE	FALSE	uc010plu.1_intron_3_0_chr1_169773382_f	FALSE	FALSE
chr1	24326314	+	FALSE	FALSE	Non repetitive	FALSE	FALSE	FALSE	FALSE	Intergenic
chr1	31603705	+	FALSE	FALSE	Non repetitive	FALSE	FALSE	FALSE	FALSE	Intergenic
chr1	25483359	+	FALSE	FALSE	Non repetitive	FALSE	FALSE	FALSE	FALSE	Intergenic
chr1	156374644	+	FALSE	FALSE	Non repetitive	FALSE	FALSE	FALSE	FALSE	Intergenic
chr1	55094716	+	AluSz	FALSE	FALSE	FALSE	FALSE	uc001cxm.2_intron_14_0_chr1_55073742_f	FALSE	FALSE
chr1	25001984	+	AluYa5	FALSE	FALSE	FALSE	FALSE	FALSE	FALSE	Intergenic
chr1	78159528	+	FALSE	FALSE	Non repetitive	FALSE	FALSE	FALSE	FALSE	Intergenic
chr1	27016350	+	FALSE	FALSE	Non repetitive	FALSE	FALSE	FALSE	FALSE	Intergenic
chr1	53410587	+	FALSE	FALSE	Non repetitive	FALSE	FALSE	uc001cuq.2_intron_1_0_chr1_53407526_f	FALSE	FALSE
chr1	237332663	+	FALSE	FALSE	Non repetitive	FALSE	FALSE	uc001hyl.1_intron_0_0_chr1_237205870_f	FALSE	FALSE
chr1	32580663	+	FALSE	FALSE	Non repetitive	FALSE	FALSE	uc001bug.3_intron_0_0_chr1_32573736_f	FALSE	FALSE
chr1	232502402	+	AluY	FALSE	FALSE	FALSE	FALSE	FALSE	FALSE	Intergenic
chr1	28869365	+	AluY	FALSE	FALSE	FALSE	FALSE	FALSE	FALSE	Intergenic
chr1	150688703	+	FALSE	FALSE	Non repetitive	FALSE	FALSE	FALSE	FALSE	Intergenic
chr1	46588262	+	FALSE	FALSE	Non repetitive	FALSE	FALSE	FALSE	FALSE	Intergenic
chr1	110355941	+	FALSE	FALSE	Non repetitive	FALSE	FALSE	FALSE	FALSE	Intergenic
chr1	15691090	+	AluSx1	FALSE	FALSE	FALSE	FALSE	uc001awd.1_intron_6_0_chr1_15689223_f	FALSE	FALSE
chr1	78374189	+	FALSE	FALSE	Non repetitive	FALSE	FALSE	uc001dia.3_intron_0_0_chr1_78354445_f	FALSE	FALSE
chr1	168586675	+	FALSE	FALSE	Non repetitive	FALSE	FALSE	FALSE	FALSE	Intergenic
chr1	172898604	+	FALSE	FALSE	Non repetitive	FALSE	FALSE	FALSE	FALSE	Intergenic
chr1	146069449	+	AluSq2	FALSE	FALSE	FALSE	FALSE	uc021ott.2_intron_98_0_chr1_145364675_f	FALSE	FALSE
chr1	231491887	+	FALSE	FALSE	Non repetitive	FALSE	FALSE	FALSE	FALSE	Intergenic
chr1	115553245	+	FALSE	FALSE	Non repetitive	FALSE	FALSE	FALSE	FALSE	Intergenic
chr1	40165475	+	FALSE	FALSE	Non repetitive	FALSE	FALSE	FALSE	FALSE	Intergenic
chr1	11956419	+	AluSx	FALSE	FALSE	FALSE	FALSE	FALSE	FALSE	Intergenic
chr1	176006527	+	AluY	FALSE	FALSE	FALSE	FALSE	FALSE	FALSE	Intergenic
chr1	78351659	+	FALSE	FALSE	Non repetitive	FALSE	FALSE	FALSE	FALSE	Intergenic
chr1	221871223	+	FALSE	FALSE	Non repetitive	FALSE	FALSE	FALSE	FALSE	Intergenic
chr1	90611747	+	FALSE	FALSE	Non repetitive	FALSE	FALSE	FALSE	FALSE	Intergenic
chr1	115193645	+	AluSc8	FALSE	FALSE	FALSE	FALSE	FALSE	FALSE	Intergenic
chr1	70734067	+	FALSE	FALSE	Non repetitive	FALSE	FALSE	FALSE	FALSE	Intergenic
chr1	115234530	+	AluSx	FALSE	FALSE	FALSE	FALSE	FALSE	FALSE	Intergenic
chr1	109226144	+	FALSE	FALSE	Non repetitive	FALSE	FALSE	FALSE	FALSE	Intergenic
chr1	147650617	+	AluY	FALSE	FALSE	FALSE	FALSE	FALSE	FALSE	Intergenic
chr1	39702398	+	FALSE	FALSE	Non repetitive	FALSE	FALSE	uc010oit.1_intron_1_0_chr1_39696916_f	FALSE	FALSE
chr1	226295094	+	FALSE	FALSE	Non repetitive	FALSE	FALSE	FALSE	FALSE	Intergenic
chr1	14959635	+	FALSE	FALSE	Non repetitive	FALSE	FALSE	uc009vog.1_intron_0_0_chr1_14925720_f	FALSE	FALSE
chr1	94464824	+	FALSE	FALSE	Non repetitive	FALSE	FALSE	FALSE	FALSE	Intergenic
chr1	145680032	+	FALSE	FALSE	Non repetitive	FALSE	FALSE	uc001eoj.3_intron_3_0_chr1_145663368_f	FALSE	FALSE
chr1	92460409	+	AluYa5	FALSE	FALSE	FALSE	FALSE	uc001dol.4_intron_15_0_chr1_92459812_f	FALSE	FALSE
chr1	213047453	+	FALSE	FALSE	Non repetitive	FALSE	FALSE	uc001hjt.3_intron_2_0_chr1_213046161_f	FALSE	FALSE
chr1	214583702	+	FALSE	FALSE	Non repetitive	FALSE	FALSE	FALSE	FALSE	Intergenic
chr1	236763492	+	FALSE	FALSE	Non repetitive	FALSE	FALSE	FALSE	FALSE	Intergenic
chr1	213054745	+	FALSE	FALSE	Non repetitive	FALSE	FALSE	uc001hjt.3_intron_2_0_chr1_213046161_f	FALSE	FALSE
chr1	203977713	+	FALSE	FALSE	Non repetitive	FALSE	FALSE	FALSE	FALSE	Intergenic
chr1	70818007	+	AluY	FALSE	FALSE	FALSE	FALSE	FALSE	FALSE	Intergenic
chr1	214734517	+	FALSE	FALSE	Non repetitive	FALSE	FALSE	FALSE	FALSE	Intergenic
chr1	230465322	+	FALSE	FALSE	Non repetitive	FALSE	FALSE	FALSE	FALSE	Intergenic
chr1	6594928	+	FALSE	FALSE	Non repetitive	FALSE	FALSE	FALSE	FALSE	Intergenic
chr1	78535310	+	FALSE	FALSE	Non repetitive	FALSE	FALSE	uc001dik.3_intron_0_0_chr1_78512019_f	FALSE	FALSE
chr1	174926007	+	FALSE	FALSE	Non repetitive	FALSE	FALSE	uc001gjx.3_intron_18_0_chr1_174781099_f	FALSE	FALSE
chr1	161865962	+	FALSE	FALSE	Non repetitive	FALSE	FALSE	uc001gbs.3_intron_13_0_chr1_161833103_f	FALSE	FALSE
chr1	35738583	+	FALSE	FALSE	Non repetitive	FALSE	FALSE	uc009vuu.3_intron_0_0_chr1_35734687_f	FALSE	FALSE
chr1	225914345	+	AluY	FALSE	FALSE	FALSE	FALSE	uc001hpe.1_intron_0_0_chr1_225888809_f	FALSE	FALSE
chr1	94723082	+	AluJo	FALSE	FALSE	FALSE	FALSE	FALSE	FALSE	Intergenic
chr1	15876297	+	AluY	FALSE	FALSE	FALSE	FALSE	uc001awr.1_intron_6_0_chr1_15874924_f	FALSE	FALSE
chr1	202846663	+	FALSE	FALSE	Non repetitive	FALSE	FALSE	FALSE	FALSE	Intergenic
chr1	183296413	+	FALSE	FALSE	Non repetitive	FALSE	FALSE	FALSE	FALSE	Intergenic
chr1	33779932	+	FALSE	FALSE	Non repetitive	FALSE	FALSE	FALSE	FALSE	Intergenic
chr1	162732849	+	FALSE	FALSE	Non repetitive	FALSE	FALSE	uc001gcf.3_intron_9_0_chr1_162731245_f	FALSE	FALSE
chr1	232458831	+	AluSx	FALSE	FALSE	FALSE	FALSE	FALSE	FALSE	Intergenic
chr1	200744722	+	FALSE	FALSE	Non repetitive	FALSE	FALSE	uc001gvk.3_intron_1_0_chr1_200730227_f	FALSE	FALSE
chr1	45595792	+	FALSE	FALSE	Non repetitive	FALSE	FALSE	FALSE	FALSE	Intergenic
chr1	200505411	+	FALSE	FALSE	Non repetitive	FALSE	FALSE	FALSE	FALSE	Intergenic
chr1	38990853	+	AluSc	FALSE	FALSE	FALSE	FALSE	FALSE	FALSE	Intergenic
chr1	211852433	+	AluY	FALSE	FALSE	FALSE	FALSE	FALSE	FALSE	Intergenic
chr1	184639568	+	FALSE	FALSE	Non repetitive	FALSE	FALSE	FALSE	FALSE	Intergenic
chr1	34793184	+	AluY	FALSE	FALSE	FALSE	FALSE	FALSE	FALSE	Intergenic
chr1	8205254	+	AluY	FALSE	FALSE	FALSE	FALSE	FALSE	FALSE	Intergenic
chr1	188056669	+	AluYa5	FALSE	FALSE	FALSE	FALSE	FALSE	FALSE	Intergenic
chr1	92354503	+	FALSE	FALSE	Non repetitive	FALSE	FALSE	FALSE	FALSE	Intergenic
chr1	32443861	+	FALSE	FALSE	Non repetitive	FALSE	FALSE	FALSE	FALSE	Intergenic
chr1	231549044	+	FALSE	FALSE	Non repetitive	FALSE	FALSE	FALSE	FALSE	Intergenic
chr1	167089979	+	FALSE	FALSE	Non repetitive	FALSE	FALSE	uc001geb.1_intron_3_0_chr1_167088704_f	FALSE	FALSE
chr1	32702159	+	FALSE	FALSE	Non repetitive	FALSE	FALSE	FALSE	FALSE	Intergenic
chr1	229411432	+	FALSE	FALSE	Non repetitive	FALSE	FALSE	uc001hth.4_intron_0_0_chr1_229407118_f	FALSE	FALSE
chr1	246997597	+	AluSq	FALSE	FALSE	FALSE	FALSE	FALSE	FALSE	Intergenic
chr1	92869470	+	AluSg	FALSE	FALSE	FALSE	FALSE	FALSE	FALSE	Intergenic
chr1	92589318	+	AluYc	FALSE	FALSE	FALSE	FALSE	uc031pnb.1_intron_3_0_chr1_92573559_f	FALSE	FALSE
chr1	150796585	+	FALSE	FALSE	Non repetitive	FALSE	FALSE	FALSE	FALSE	Intergenic
chr1	212657083	+	AluSq	FALSE	FALSE	FALSE	FALSE	FALSE	FALSE	Intergenic
chr1	39450690	+	FALSE	FALSE	Non repetitive	FALSE	FALSE	FALSE	FALSE	Intergenic
chr1	145032171	+	FALSE	FALSE	Non repetitive	FALSE	FALSE	uc021ots.1_intron_11_0_chr1_144824757_f	FALSE	FALSE
chr1	54296882	+	AluY	FALSE	FALSE	FALSE	FALSE	FALSE	FALSE	Intergenic
chr1	62239713	+	AluY	FALSE	FALSE	FALSE	FALSE	uc009waf.1_intron_5_0_chr1_62237299_f	FALSE	FALSE
chr1	241342621	+	FALSE	FALSE	Non repetitive	FALSE	FALSE	FALSE	FALSE	Intergenic
chr1	150360334	+	FALSE	FALSE	Non repetitive	FALSE	FALSE	uc010pcc.1_intron_0_0_chr1_150337396_f	FALSE	FALSE
chr1	26006706	+	FALSE	FALSE	Non repetitive	FALSE	FALSE	uc009vry.1_intron_1_0_chr1_25980858_f	FALSE	FALSE
chr1	223247667	+	FALSE	FALSE	Non repetitive	FALSE	FALSE	FALSE	FALSE	Intergenic
chr1	151109906	+	AluY	FALSE	FALSE	FALSE	FALSE	FALSE	FALSE	Intergenic
chr1	16093154	+	FALSE	FALSE	Non repetitive	FALSE	FALSE	uc001axg.1_intron_1_0_chr1_16091729_f	FALSE	FALSE
chr1	243809879	+	FALSE	FALSE	Non repetitive	FALSE	FALSE	FALSE	FALSE	Intergenic
chr1	150423066	+	AluY	FALSE	FALSE	FALSE	FALSE	uc010pcc.1_intron_5_0_chr1_150418878_f	FALSE	FALSE
chr1	58939198	+	AluY	FALSE	FALSE	FALSE	FALSE	FALSE	FALSE	Intergenic
chr1	15167886	+	AluYc3	FALSE	FALSE	FALSE	FALSE	uc009vog.1_intron_0_0_chr1_14925720_f	FALSE	FALSE
chr1	24343762	+	FALSE	FALSE	Non repetitive	FALSE	FALSE	FALSE	FALSE	Intergenic
chr1	12126774	+	FALSE	FALSE	Non repetitive	FALSE	FALSE	uc001atq.3_intron_0_0_chr1_12123719_f	FALSE	FALSE
chr1	236635893	+	FALSE	FALSE	Non repetitive	FALSE	FALSE	uc001hxu.1_intron_4_0_chr1_236631577_f	FALSE	FALSE
chr1	150374500	+	FALSE	FALSE	Non repetitive	FALSE	FALSE	uc010pcc.1_intron_0_0_chr1_150337396_f	FALSE	FALSE
chr1	8916638	+	FALSE	FALSE	Non repetitive	FALSE	FALSE	FALSE	FALSE	Intergenic
chr1	178617889	+	FALSE	FALSE	Non repetitive	FALSE	FALSE	FALSE	FALSE	Intergenic
chr1	232228699	+	AluSq2	FALSE	FALSE	FALSE	FALSE	FALSE	FALSE	Intergenic
chr1	212322148	+	AluSx	FALSE	FALSE	FALSE	FALSE	FALSE	FALSE	Intergenic
chr1	5084747	+	AluSz	FALSE	FALSE	FALSE	FALSE	FALSE	FALSE	Intergenic
chr1	200599928	+	FALSE	FALSE	Non repetitive	FALSE	FALSE	FALSE	FALSE	Intergenic
chr1	200166894	+	FALSE	FALSE	Non repetitive	FALSE	FALSE	FALSE	FALSE	Intergenic
chr1	241409325	+	AluY	FALSE	FALSE	FALSE	FALSE	FALSE	FALSE	Intergenic
chr1	26383318	+	FALSE	FALSE	Non repetitive	FALSE	FALSE	FALSE	FALSE	Intergenic
chr1	233336756	+	AluSx1	FALSE	FALSE	FALSE	FALSE	FALSE	FALSE	Intergenic
chr1	70768177	+	AluYa5	FALSE	FALSE	FALSE	FALSE	FALSE	FALSE	Intergenic
chr1	150903069	+	FALSE	FALSE	Non repetitive	FALSE	FALSE	uc001evw.4_intron_2_0_chr1_150902595_f	FALSE	FALSE
chr1	17803329	+	FALSE	FALSE	Non repetitive	FALSE	FALSE	FALSE	FALSE	Intergenic
chr1	163320076	+	AluY	FALSE	FALSE	FALSE	FALSE	uc001gcq.1_intron_12_0_chr1_163318871_f	FALSE	FALSE
chr1	245593068	+	FALSE	FALSE	Non repetitive	FALSE	FALSE	uc010pyq.1_intron_3_0_chr1_245583048_f	FALSE	FALSE
chr1	36530752	+	AluSg	FALSE	FALSE	FALSE	FALSE	FALSE	FALSE	Intergenic
chr1	232817876	+	AluY	FALSE	FALSE	FALSE	FALSE	FALSE	FALSE	Intergenic
chr1	183597292	+	AluY	FALSE	FALSE	FALSE	FALSE	FALSE	FALSE	Intergenic
chr1	83467508	+	AluY	FALSE	FALSE	FALSE	FALSE	FALSE	FALSE	Intergenic
chr1	114979152	+	FALSE	FALSE	Non repetitive	FALSE	FALSE	FALSE	FALSE	Intergenic
chr1	150874315	+	AluY	FALSE	FALSE	FALSE	FALSE	FALSE	FALSE	Intergenic
chr1	214561814	+	FALSE	FALSE	Non repetitive	FALSE	FALSE	FALSE	FALSE	Intergenic
chr1	22621203	+	FALSE	FALSE	Non repetitive	FALSE	FALSE	FALSE	FALSE	Intergenic
chr1	65351204	+	AluSc	FALSE	FALSE	FALSE	FALSE	FALSE	FALSE	Intergenic
chr1	74875400	+	FALSE	FALSE	Non repetitive	FALSE	FALSE	uc001dgd.3_intron_18_0_chr1_74836077_f	FALSE	FALSE
chr1	39821203	+	FALSE	FALSE	Non repetitive	FALSE	FALSE	uc001cdb.1_intron_17_0_chr1_39818904_f	FALSE	FALSE
chr1	50753131	+	AluY	FALSE	FALSE	FALSE	FALSE	FALSE	FALSE	Intergenic
chr1	26552822	+	AluY	FALSE	FALSE	FALSE	FALSE	uc001blq.3_intron_0_0_chr1_26552195_f	FALSE	FALSE
chr1	16486996	+	FALSE	FALSE	Non repetitive	FALSE	FALSE	FALSE	FALSE	Intergenic
chr1	60925326	+	AluY	FALSE	FALSE	FALSE	FALSE	FALSE	FALSE	Intergenic
chr1	9542026	+	FALSE	FALSE	Non repetitive	FALSE	FALSE	FALSE	FALSE	Intergenic
chr1	41003399	+	AluSz	FALSE	FALSE	FALSE	FALSE	uc001cft.2_intron_1_0_chr1_40998854_f	FALSE	FALSE
chr1	52627026	+	FALSE	FALSE	Non repetitive	FALSE	FALSE	uc001ctn.4_intron_0_0_chr1_52608076_f	FALSE	FALSE
chr1	93471780	+	FALSE	FALSE	Non repetitive	FALSE	FALSE	FALSE	FALSE	Intergenic
chr1	327209	+	FALSE	FALSE	Non repetitive	FALSE	FALSE	FALSE	uc001aau.3_utr3_2_0_chr1_325606_f	FALSE
chr1	28243811	+	AluY	FALSE	FALSE	FALSE	FALSE	FALSE	FALSE	Intergenic
chr1	16674405	+	AluY	FALSE	FALSE	FALSE	FALSE	FALSE	FALSE	Intergenic
chr1	57771625	+	AluY	FALSE	FALSE	FALSE	FALSE	FALSE	FALSE	Intergenic
chr1	342024	+	AluY	FALSE	FALSE	FALSE	FALSE	FALSE	FALSE	Intergenic
chr1	13737537	+	FALSE	FALSE	Non repetitive	FALSE	FALSE	uc009voa.1_intron_0_0_chr1_13737002_f	FALSE	FALSE
chr1	150891320	+	AluY	FALSE	FALSE	FALSE	FALSE	FALSE	FALSE	Intergenic
chr1	10542555	+	FALSE	FALSE	Non repetitive	FALSE	FALSE	uc001arl.3_intron_0_0_chr1_10535060_f	FALSE	FALSE
chr1	40785443	+	FALSE	FALSE	Non repetitive	FALSE	FALSE	FALSE	FALSE	Intergenic
chr1	6830075	+	AluY	FALSE	FALSE	FALSE	FALSE	FALSE	FALSE	Intergenic
chr1	9582020	+	AluY	FALSE	FALSE	FALSE	FALSE	FALSE	FALSE	Intergenic
chr1	206074350	+	AluY	FALSE	FALSE	FALSE	FALSE	FALSE	FALSE	Intergenic
chr1	224342278	+	AluY	FALSE	FALSE	FALSE	FALSE	uc001hoh.3_intron_3_0_chr1_224341040_f	FALSE	FALSE
chr1	45902534	+	FALSE	FALSE	Non repetitive	FALSE	FALSE	FALSE	FALSE	Intergenic
chr1	36145379	+	FALSE	FALSE	Non repetitive	FALSE	FALSE	FALSE	FALSE	Intergenic
chr1	13516696	+	FALSE	FALSE	Non repetitive	FALSE	FALSE	uc009vnv.1_intron_0_0_chr1_13516161_f	FALSE	FALSE
chr1	245543257	+	AluSx	FALSE	FALSE	FALSE	FALSE	uc010pyq.1_intron_2_0_chr1_245530670_f	FALSE	FALSE
chr1	229613108	+	AluY	FALSE	FALSE	FALSE	FALSE	FALSE	FALSE	Intergenic
chr1	159063590	+	FALSE	FALSE	Non repetitive	FALSE	FALSE	FALSE	FALSE	Intergenic
chr1	52388433	+	FALSE	FALSE	Non repetitive	FALSE	FALSE	FALSE	FALSE	Intergenic
chr1	120774846	+	AluY	FALSE	FALSE	FALSE	FALSE	FALSE	FALSE	Intergenic
chr1	151664011	+	FALSE	FALSE	Non repetitive	FALSE	FALSE	uc001eyo.3_intron_6_0_chr1_151655922_f	FALSE	FALSE
chr1	168218696	+	FALSE	FALSE	Non repetitive	FALSE	uc001gfk.2_cds_0_0_chr1_168218535_f	uc001gfj.4_intron_0_0_chr1_168195381_f	FALSE	FALSE
chr1	234477443	+	AluY	FALSE	FALSE	FALSE	FALSE	FALSE	FALSE	Intergenic
chr1	24561939	+	FALSE	FALSE	Non repetitive	FALSE	FALSE	FALSE	FALSE	Intergenic
chr1	209160680	+	FALSE	FALSE	Non repetitive	FALSE	FALSE	FALSE	FALSE	Intergenic
chr1	202014557	+	FALSE	FALSE	Non repetitive	FALSE	FALSE	FALSE	FALSE	Intergenic
chr1	195063367	+	AluY	FALSE	FALSE	FALSE	FALSE	FALSE	FALSE	Intergenic
chr1	221830966	+	AluY	FALSE	FALSE	FALSE	FALSE	FALSE	FALSE	Intergenic
chr1	6412992	+	FALSE	FALSE	Non repetitive	FALSE	FALSE	FALSE	FALSE	Intergenic
chr1	153826863	+	AluY	FALSE	FALSE	FALSE	FALSE	FALSE	FALSE	Intergenic
chr1	146108784	+	AluY	FALSE	FALSE	FALSE	FALSE	uc021ott.2_intron_98_0_chr1_145364675_f	FALSE	FALSE
chr1	232966225	+	AluSx	FALSE	FALSE	FALSE	FALSE	FALSE	FALSE	Intergenic
chr1	110062259	+	FALSE	FALSE	Non repetitive	FALSE	FALSE	FALSE	FALSE	Intergenic
chr1	178742915	+	AluY	FALSE	FALSE	FALSE	FALSE	uc001gly.1_intron_0_0_chr1_178694555_f	FALSE	FALSE
chr1	205055429	+	FALSE	FALSE	Non repetitive	FALSE	FALSE	FALSE	FALSE	Intergenic
chr1	54674206	+	AluY	FALSE	FALSE	FALSE	FALSE	uc001cxa.4_intron_2_0_chr1_54671084_f	FALSE	FALSE
chr1	183085186	+	AluYc	FALSE	FALSE	FALSE	FALSE	uc001gpy.4_intron_5_0_chr1_183084773_f	FALSE	FALSE
chr1	9794394	+	AluSx1	FALSE	FALSE	FALSE	FALSE	FALSE	FALSE	Intergenic
chr1	41819199	+	FALSE	FALSE	Non repetitive	FALSE	FALSE	FALSE	FALSE	Intergenic
chr1	13779245	+	FALSE	FALSE	Non repetitive	FALSE	FALSE	FALSE	FALSE	Intergenic
chr1	405200	+	AluSq	FALSE	FALSE	FALSE	FALSE	FALSE	FALSE	Intergenic
chr1	228569876	+	FALSE	FALSE	Non repetitive	FALSE	FALSE	FALSE	FALSE	Intergenic
chr1	151081899	+	FALSE	FALSE	Non repetitive	FALSE	FALSE	uc001ewr.2_intron_6_0_chr1_151079699_f	FALSE	FALSE
chr1	171078740	+	FALSE	FALSE	Non repetitive	FALSE	FALSE	uc001ghi.3_intron_4_0_chr1_171077363_f	FALSE	FALSE
chr1	41427207	+	FALSE	FALSE	Non repetitive	FALSE	FALSE	FALSE	FALSE	Intergenic
chr1	45070926	+	AluSc	FALSE	FALSE	FALSE	FALSE	uc010okx.1_intron_0_0_chr1_44889812_f	FALSE	FALSE
chr1	75768985	+	FALSE	FALSE	Non repetitive	FALSE	FALSE	FALSE	FALSE	Intergenic
chr1	226455108	+	AluSx	FALSE	FALSE	FALSE	FALSE	FALSE	FALSE	Intergenic
chr1	21721742	+	AluY	FALSE	FALSE	FALSE	FALSE	FALSE	FALSE	Intergenic
chr1	175268799	+	FALSE	FALSE	Non repetitive	FALSE	FALSE	FALSE	FALSE	Intergenic
chr1	86123976	+	FALSE	FALSE	Non repetitive	FALSE	FALSE	FALSE	FALSE	Intergenic
chr1	78312553	+	AluY	FALSE	FALSE	FALSE	FALSE	uc001dhy.1_intron_4_0_chr1_78309093_f	FALSE	FALSE
chr1	247096500	+	FALSE	FALSE	Non repetitive	FALSE	FALSE	FALSE	FALSE	Intergenic
chr1	174894430	+	AluY	FALSE	FALSE	FALSE	FALSE	uc001gjx.3_intron_18_0_chr1_174781099_f	FALSE	FALSE
chr1	8953004	+	AluY	FALSE	FALSE	FALSE	FALSE	FALSE	FALSE	Intergenic
chr1	226224211	+	FALSE	FALSE	Non repetitive	FALSE	FALSE	FALSE	FALSE	Intergenic
chr1	41572426	+	FALSE	FALSE	Non repetitive	FALSE	FALSE	FALSE	FALSE	Intergenic
chr1	241435358	+	FALSE	FALSE	Non repetitive	FALSE	FALSE	FALSE	FALSE	Intergenic
chr1	62272212	+	AluY	FALSE	FALSE	FALSE	FALSE	uc009waf.1_intron_12_0_chr1_62271197_f	FALSE	FALSE
chr1	39478329	+	AluY	FALSE	FALSE	FALSE	FALSE	FALSE	FALSE	Intergenic
chr1	1215647	+	AluYf4	FALSE	FALSE	FALSE	FALSE	FALSE	FALSE	Intergenic
chr1	236630350	+	AluY	FALSE	FALSE	FALSE	FALSE	uc001hxu.1_intron_3_0_chr1_236590751_f	FALSE	FALSE
chr1	39390250	+	AluY	FALSE	FALSE	FALSE	FALSE	FALSE	FALSE	Intergenic
chr1	229479749	+	AluY	FALSE	FALSE	FALSE	FALSE	FALSE	FALSE	Intergenic
chr1	145463170	+	FALSE	FALSE	Non repetitive	FALSE	FALSE	uc021ott.2_intron_98_0_chr1_145364675_f	FALSE	FALSE
chr1	9086846	+	FALSE	FALSE	Non repetitive	FALSE	FALSE	FALSE	FALSE	Intergenic
chr1	174738975	+	AluY	FALSE	FALSE	FALSE	FALSE	uc001gjx.3_intron_17_0_chr1_174721493_f	FALSE	FALSE
chr1	1425783	+	FALSE	FALSE	Non repetitive	FALSE	uc001afv.3_cds_13_0_chr1_1425637_f	FALSE	FALSE	FALSE
chr1	44775122	+	AluSz6	FALSE	FALSE	FALSE	FALSE	FALSE	FALSE	Intergenic
chr1	120844150	+	FALSE	FALSE	Non repetitive	FALSE	FALSE	uc009whp.3_intron_1_0_chr1_120842053_f	FALSE	FALSE
chr1	34689133	+	FALSE	FALSE	Non repetitive	FALSE	FALSE	FALSE	FALSE	Intergenic
chr1	203693566	+	AluY	FALSE	FALSE	FALSE	FALSE	uc009xaq.3_intron_17_0_chr1_203693117_f	FALSE	FALSE
chr1	201934144	+	FALSE	FALSE	Non repetitive	FALSE	FALSE	uc001gxc.3_intron_3_0_chr1_201932873_f	FALSE	FALSE
chr1	224379361	+	FALSE	FALSE	Non repetitive	FALSE	FALSE	uc001hoj.3_intron_1_0_chr1_224378022_f	FALSE	FALSE
chr1	236744184	+	FALSE	FALSE	Non repetitive	FALSE	FALSE	FALSE	FALSE	Intergenic
chr1	1545149	+	AluSq	FALSE	FALSE	FALSE	FALSE	FALSE	FALSE	Intergenic
chr1	155541753	+	AluSx1	FALSE	FALSE	FALSE	FALSE	FALSE	FALSE	Intergenic
chr1	113389632	+	FALSE	FALSE	Non repetitive	FALSE	FALSE	FALSE	FALSE	Intergenic
chr1	236826276	+	FALSE	FALSE	Non repetitive	FALSE	FALSE	FALSE	FALSE	Intergenic
chr1	231203981	+	FALSE	FALSE	Non repetitive	FALSE	FALSE	FALSE	FALSE	Intergenic
chr1	167713682	+	AluSx	FALSE	FALSE	FALSE	FALSE	uc001gen.4_intron_0_0_chr1_167691480_f	FALSE	FALSE
chr1	183144580	+	AluSc	FALSE	FALSE	FALSE	FALSE	FALSE	FALSE	Intergenic
chr1	19979583	+	AluY	FALSE	FALSE	FALSE	FALSE	uc021ohz.1_intron_0_0_chr1_19972528_f	FALSE	FALSE
chr1	205124177	+	FALSE	FALSE	Non repetitive	FALSE	FALSE	FALSE	FALSE	Intergenic
chr1	7922037	+	FALSE	FALSE	Non repetitive	FALSE	FALSE	FALSE	FALSE	Intergenic
chr1	182776947	+	AluY	FALSE	FALSE	FALSE	FALSE	uc010pnx.2_intron_2_0_chr1_182775667_f	FALSE	FALSE
chr1	11950553	+	AluY	FALSE	FALSE	FALSE	FALSE	FALSE	FALSE	Intergenic
chr1	36498352	+	AluSx	FALSE	FALSE	FALSE	FALSE	uc001bzp.3_intron_11_0_chr1_36492900_f	FALSE	FALSE
chr1	242797497	+	AluY	FALSE	FALSE	FALSE	FALSE	FALSE	FALSE	Intergenic
chr1	153624154	+	AluSx1	FALSE	FALSE	FALSE	FALSE	FALSE	FALSE	Intergenic
chr1	10235630	+	AluY	FALSE	FALSE	FALSE	FALSE	uc001aqs.4_intron_24_0_chr1_10231388_f	FALSE	FALSE
chr1	62369509	+	FALSE	FALSE	Non repetitive	FALSE	FALSE	uc009waf.1_intron_23_0_chr1_62367132_f	FALSE	FALSE
chr1	6795504	+	AluY	FALSE	FALSE	FALSE	FALSE	FALSE	FALSE	Intergenic
chr1	36710383	+	FALSE	FALSE	Non repetitive	FALSE	FALSE	uc001cag.1_intron_0_0_chr1_36704465_f	FALSE	FALSE
chr1	104893100	+	AluJr	FALSE	FALSE	FALSE	FALSE	FALSE	FALSE	Intergenic
chr1	247196821	+	AluY	FALSE	FALSE	FALSE	FALSE	FALSE	FALSE	Intergenic
chr1	191816397	+	AluY	FALSE	FALSE	FALSE	FALSE	FALSE	FALSE	Intergenic
chr1	178619630	+	FALSE	FALSE	Non repetitive	FALSE	FALSE	FALSE	FALSE	Intergenic
chr1	93795369	+	FALSE	FALSE	Non repetitive	FALSE	FALSE	FALSE	FALSE	Intergenic
chr1	245227088	+	FALSE	FALSE	Non repetitive	FALSE	FALSE	uc001ibc.2_intron_3_0_chr1_245222761_f	FALSE	FALSE
chr1	8040022	+	AluY	FALSE	FALSE	FALSE	FALSE	uc001aou.4_intron_5_0_chr1_8037799_f	FALSE	FALSE
chr1	1365438	+	FALSE	FALSE	Non repetitive	FALSE	FALSE	FALSE	FALSE	Intergenic
chr1	200125024	+	FALSE	FALSE	Non repetitive	FALSE	FALSE	uc001gvb.4_intron_6_0_chr1_200090084_f	FALSE	FALSE
chr1	2138075	+	AluY	FALSE	FALSE	FALSE	FALSE	FALSE	FALSE	Intergenic
chr1	23960386	+	AluY	FALSE	FALSE	FALSE	FALSE	uc001bhi.3_intron_4_0_chr1_23956048_f	FALSE	FALSE
chr1	28791775	+	AluY	FALSE	FALSE	FALSE	FALSE	uc001bpu.3_intron_3_0_chr1_28786804_f	FALSE	FALSE
chr1	197496634	+	FALSE	FALSE	Non repetitive	FALSE	FALSE	FALSE	FALSE	Intergenic
chr1	62563952	+	AluY	FALSE	FALSE	FALSE	FALSE	uc009waf.1_intron_32_0_chr1_62550321_f	FALSE	FALSE
chr1	144835082	+	AluY	FALSE	FALSE	FALSE	FALSE	uc021ots.1_intron_11_0_chr1_144824757_f	FALSE	FALSE
chr1	179298805	+	AluSx3	FALSE	FALSE	FALSE	FALSE	uc001gml.3_intron_2_0_chr1_179292631_f	FALSE	FALSE
chr1	24380053	+	AluY	FALSE	FALSE	FALSE	FALSE	FALSE	FALSE	Intergenic
chr1	37997932	+	AluY	FALSE	FALSE	FALSE	FALSE	FALSE	FALSE	Intergenic
chr1	92850096	+	AluSz	FALSE	FALSE	FALSE	FALSE	uc001dot.2_intron_11_0_chr1_92846431_f	FALSE	FALSE
chr1	1605205	+	AluY	FALSE	FALSE	FALSE	FALSE	FALSE	FALSE	Intergenic
chr1	233552776	+	AluY	FALSE	FALSE	FALSE	FALSE	FALSE	FALSE	Intergenic
chr1	327178	+	FALSE	FALSE	Non repetitive	FALSE	FALSE	FALSE	uc001aau.3_utr3_2_0_chr1_325606_f	FALSE
chr1	36211611	+	FALSE	FALSE	Non repetitive	FALSE	FALSE	FALSE	FALSE	Intergenic
chr1	186347098	+	AluY	FALSE	FALSE	FALSE	FALSE	uc021pgg.1_intron_0_0_chr1_186345107_f	FALSE	FALSE
chr1	17203149	+	AluY	FALSE	FALSE	FALSE	FALSE	uc009voy.1_intron_0_0_chr1_17066893_f	FALSE	FALSE
chr1	52795498	+	AluY	FALSE	FALSE	FALSE	FALSE	uc001cto.4_intron_12_0_chr1_52769598_f	FALSE	FALSE
chr1	238658280	+	AluSz	FALSE	FALSE	FALSE	FALSE	FALSE	FALSE	Intergenic
chr1	54488517	+	AluY	FALSE	FALSE	FALSE	FALSE	FALSE	FALSE	Intergenic
chr1	212201233	+	FALSE	FALSE	Non repetitive	FALSE	FALSE	FALSE	FALSE	Intergenic
chr1	51000006	+	FALSE	FALSE	Non repetitive	FALSE	FALSE	FALSE	FALSE	Intergenic
chr1	90446660	+	FALSE	FALSE	Non repetitive	FALSE	FALSE	FALSE	FALSE	Intergenic
chr1	17788838	+	AluY	FALSE	FALSE	FALSE	FALSE	FALSE	FALSE	Intergenic
chr1	178985131	+	FALSE	FALSE	Non repetitive	FALSE	FALSE	FALSE	FALSE	Intergenic
chr1	238743086	+	FALSE	FALSE	Non repetitive	FALSE	FALSE	FALSE	FALSE	Intergenic
chr1	114223363	+	AluY	FALSE	FALSE	FALSE	FALSE	uc001edh.3_intron_19_0_chr1_114216088_f	FALSE	FALSE
chr1	15107621	+	AluY	FALSE	FALSE	FALSE	FALSE	uc009vog.1_intron_0_0_chr1_14925720_f	FALSE	FALSE
chr1	41057290	+	AluY	FALSE	FALSE	FALSE	FALSE	FALSE	FALSE	Intergenic
chr1	212449380	+	FALSE	FALSE	Non repetitive	FALSE	FALSE	FALSE	FALSE	Intergenic
chr1	247827069	+	AluY	FALSE	FALSE	FALSE	FALSE	FALSE	FALSE	Intergenic
chr1	15645114	+	AluSx1	FALSE	FALSE	FALSE	FALSE	uc001awa.1_intron_8_0_chr1_15644425_f	FALSE	FALSE
chr1	34520125	+	AluY	FALSE	FALSE	FALSE	FALSE	FALSE	FALSE	Intergenic
chr1	25462895	+	AluSx1	FALSE	FALSE	FALSE	FALSE	FALSE	FALSE	Intergenic
chr1	227476214	+	AluSz6	FALSE	FALSE	FALSE	FALSE	FALSE	FALSE	Intergenic
chr1	14306410	+	AluY	FALSE	FALSE	FALSE	FALSE	FALSE	FALSE	Intergenic
chr1	203714988	+	AluSx	FALSE	FALSE	FALSE	FALSE	FALSE	FALSE	Intergenic
chr1	12350582	+	AluY	FALSE	FALSE	FALSE	FALSE	uc001atv.3_intron_21_0_chr1_12348371_f	FALSE	FALSE
chr1	55152811	+	FALSE	FALSE	Non repetitive	FALSE	FALSE	uc001cxu.3_intron_0_0_chr1_55152122_f	FALSE	FALSE
chr1	10479119	+	FALSE	FALSE	Non repetitive	FALSE	FALSE	uc001arc.3_intron_10_0_chr1_10478983_f	FALSE	FALSE
chr1	34628356	+	AluSq2	FALSE	FALSE	FALSE	FALSE	FALSE	FALSE	Intergenic
chr1	28193291	+	AluY	FALSE	FALSE	FALSE	FALSE	FALSE	FALSE	Intergenic
chr1	112458320	+	AluY	FALSE	FALSE	FALSE	FALSE	FALSE	FALSE	Intergenic
chr1	33287189	+	FALSE	FALSE	Non repetitive	FALSE	FALSE	uc001bwb.2_intron_0_0_chr1_33283291_f	FALSE	FALSE
chr1	231527954	+	AluY	FALSE	FALSE	FALSE	FALSE	FALSE	FALSE	Intergenic
chr1	2480056	+	AluY	FALSE	FALSE	FALSE	FALSE	FALSE	FALSE	Intergenic
chr1	154292828	+	FALSE	FALSE	Non repetitive	FALSE	FALSE	FALSE	FALSE	Intergenic
chr1	21454684	+	AluY	FALSE	FALSE	FALSE	FALSE	FALSE	FALSE	Intergenic
chr1	169606302	+	AluYc	FALSE	FALSE	FALSE	FALSE	FALSE	FALSE	Intergenic
chr1	62640048	+	AluSp	FALSE	FALSE	FALSE	FALSE	uc009wag.3_intron_15_0_chr1_62614063_f	FALSE	FALSE
chr1	9632472	+	AluY	FALSE	FALSE	FALSE	FALSE	uc001apw.3_intron_3_0_chr1_9630417_f	FALSE	FALSE
chr1	28652659	+	AluY	FALSE	FALSE	FALSE	FALSE	FALSE	FALSE	Intergenic
chr1	26814313	+	AluY	FALSE	FALSE	FALSE	FALSE	FALSE	FALSE	Intergenic
chr1	224336348	+	AluY	FALSE	FALSE	FALSE	FALSE	uc001hoh.3_intron_2_0_chr1_224321915_f	FALSE	FALSE
chr1	92348223	+	AluY	FALSE	FALSE	FALSE	FALSE	FALSE	FALSE	Intergenic
chr1	50471814	+	AluY	FALSE	FALSE	FALSE	FALSE	FALSE	FALSE	Intergenic
chr1	233620805	+	FALSE	FALSE	Non repetitive	FALSE	FALSE	FALSE	FALSE	Intergenic
chr1	151826728	+	AluY	FALSE	FALSE	FALSE	FALSE	FALSE	FALSE	Intergenic
chr1	55334064	+	AluY	FALSE	FALSE	FALSE	FALSE	FALSE	FALSE	Intergenic
chr1	1104405	+	FALSE	FALSE	Non repetitive	FALSE	FALSE	FALSE	uc010nyf.1_utr3_0_0_chr1_1104385_f	FALSE
chr1	43568845	+	AluY	FALSE	FALSE	FALSE	FALSE	FALSE	FALSE	Intergenic
chr1	1554556	+	AluY	FALSE	FALSE	FALSE	FALSE	uc001agl.2_intron_1_0_chr1_1551995_f	uc021oet.1_utr3_1_0_chr1_1551999_f	FALSE
chr1	26192103	+	AluY	FALSE	FALSE	FALSE	FALSE	FALSE	FALSE	Intergenic
chr1	211054424	+	FALSE	FALSE	Non repetitive	FALSE	FALSE	FALSE	FALSE	Intergenic
chr1	24248673	+	FALSE	FALSE	Non repetitive	FALSE	FALSE	FALSE	FALSE	Intergenic
chr1	86348131	+	AluYc3	FALSE	FALSE	FALSE	FALSE	FALSE	FALSE	Intergenic
chr1	9144006	+	AluYf5	FALSE	FALSE	FALSE	FALSE	FALSE	FALSE	Intergenic
chr1	46175089	+	AluY	FALSE	FALSE	FALSE	FALSE	FALSE	FALSE	Intergenic
chr1	75496157	+	AluY	FALSE	FALSE	FALSE	FALSE	FALSE	FALSE	Intergenic
chr1	40002150	+	AluY	FALSE	FALSE	FALSE	FALSE	FALSE	FALSE	Intergenic
chr1	24206732	+	FALSE	FALSE	Non repetitive	FALSE	FALSE	FALSE	FALSE	Intergenic
chr1	53129194	+	AluSq2	FALSE	FALSE	FALSE	FALSE	uc001cug.1_intron_2_0_chr1_53125253_f	FALSE	FALSE
chr1	1385650	+	AluY	FALSE	FALSE	uc001aft.2_utr5_0_0_chr1_1385069_f	FALSE	FALSE	FALSE	FALSE
chr1	15254749	+	AluY	FALSE	FALSE	FALSE	FALSE	uc001avo.2_intron_0_0_chr1_15251069_f	FALSE	FALSE
chr1	405149	+	AluSq	FALSE	FALSE	FALSE	FALSE	FALSE	FALSE	Intergenic
chr1	110206273	+	AluSg	FALSE	FALSE	FALSE	FALSE	uc001dyh.2_intron_6_0_chr1_110201733_f	FALSE	FALSE
chr1	247025766	+	AluY	FALSE	FALSE	FALSE	FALSE	FALSE	FALSE	Intergenic
chr1	21814627	+	AluY	FALSE	FALSE	FALSE	FALSE	FALSE	FALSE	Intergenic
chr1	40744033	+	AluY	FALSE	FALSE	FALSE	FALSE	uc001cfg.4_intron_5_0_chr1_40737708_f	FALSE	FALSE
chr1	112107402	+	FALSE	FALSE	Non repetitive	FALSE	FALSE	uc001ebi.3_intron_0_0_chr1_112085132_f	FALSE	FALSE
chr1	226120003	+	FALSE	FALSE	Non repetitive	FALSE	FALSE	FALSE	FALSE	Intergenic
chr1	37607517	+	AluY	FALSE	FALSE	FALSE	FALSE	FALSE	FALSE	Intergenic
chr1	25696294	+	FALSE	FALSE	Non repetitive	FALSE	FALSE	FALSE	FALSE	Intergenic
chr1	64882113	+	AluY	FALSE	FALSE	FALSE	FALSE	FALSE	FALSE	Intergenic
chr1	35188975	+	FALSE	FALSE	Non repetitive	FALSE	FALSE	FALSE	FALSE	Intergenic
chr1	155384300	+	FALSE	FALSE	Non repetitive	FALSE	FALSE	FALSE	FALSE	Intergenic
chr1	54271550	+	AluY	FALSE	FALSE	FALSE	FALSE	FALSE	FALSE	Intergenic
chr1	12286549	+	AluYk4	FALSE	FALSE	FALSE	FALSE	FALSE	FALSE	Intergenic
chr1	146472413	+	AluY	FALSE	FALSE	FALSE	FALSE	FALSE	FALSE	Intergenic
chr1	35685407	+	AluY	FALSE	FALSE	FALSE	FALSE	FALSE	FALSE	Intergenic
chr1	27192413	+	AluY	FALSE	FALSE	FALSE	FALSE	uc021ojq.1_intron_0_0_chr1_27145774_f	FALSE	FALSE
chr1	83035162	+	AluY	FALSE	FALSE	FALSE	FALSE	FALSE	FALSE	Intergenic
chr1	232631232	+	AluY	FALSE	FALSE	FALSE	FALSE	FALSE	FALSE	Intergenic
chr1	33047221	+	FALSE	FALSE	Non repetitive	FALSE	FALSE	uc001bvm.3_intron_1_0_chr1_33019142_f	FALSE	FALSE
chr1	20910097	+	AluY	FALSE	FALSE	FALSE	FALSE	FALSE	FALSE	Intergenic
chr1	47104093	+	AluY	FALSE	FALSE	FALSE	FALSE	FALSE	FALSE	Intergenic
chr1	208910317	+	AluY	FALSE	FALSE	FALSE	FALSE	FALSE	FALSE	Intergenic
chr1	1927151	+	AluY	FALSE	FALSE	FALSE	FALSE	FALSE	FALSE	Intergenic
chr1	80847786	+	FALSE	FALSE	Non repetitive	FALSE	FALSE	FALSE	FALSE	Intergenic
chr1	1542751	+	FALSE	FALSE	Non repetitive	FALSE	FALSE	FALSE	uc001agf.1_utr3_1_0_chr1_1542253_f	FALSE
chr1	26853315	+	AluY	FALSE	FALSE	FALSE	FALSE	FALSE	FALSE	Intergenic
chr1	223732610	+	AluY	FALSE	FALSE	FALSE	FALSE	FALSE	FALSE	Intergenic
chr1	155732811	+	AluSx1	FALSE	FALSE	FALSE	FALSE	FALSE	FALSE	Intergenic
chr1	195885627	+	AluYa5	FALSE	FALSE	FALSE	FALSE	FALSE	FALSE	Intergenic
chr1	65846666	+	FALSE	FALSE	Non repetitive	FALSE	FALSE	uc001dcc.1_intron_4_0_chr1_65845208_f	FALSE	FALSE
chr1	77623766	+	FALSE	FALSE	Non repetitive	FALSE	FALSE	FALSE	FALSE	Intergenic
chr1	29088707	+	AluY	FALSE	FALSE	FALSE	FALSE	uc021okf.1_intron_4_0_chr1_29070499_f	FALSE	FALSE
chr1	45937726	+	AluY	FALSE	FALSE	FALSE	FALSE	FALSE	FALSE	Intergenic
chr1	50457846	+	AluY	FALSE	FALSE	FALSE	FALSE	FALSE	FALSE	Intergenic
chr1	184873908	+	AluSz	FALSE	FALSE	FALSE	FALSE	FALSE	FALSE	Intergenic
chr1	167687125	+	FALSE	FALSE	Non repetitive	FALSE	FALSE	FALSE	FALSE	Intergenic
chr1	9456520	+	AluY	FALSE	FALSE	FALSE	FALSE	FALSE	FALSE	Intergenic
chr1	87475520	+	AluY	FALSE	FALSE	FALSE	FALSE	uc001dme.2_intron_0_0_chr1_87458811_f	FALSE	FALSE
chr1	72911512	+	AluY	FALSE	FALSE	FALSE	FALSE	FALSE	FALSE	Intergenic
chr1	240309826	+	AluSx3	FALSE	FALSE	FALSE	FALSE	uc010pyd.2_intron_1_0_chr1_240286646_f	FALSE	FALSE
chr1	25897153	+	AluY	FALSE	FALSE	FALSE	FALSE	FALSE	FALSE	Intergenic
chr1	45175147	+	AluSc8	FALSE	FALSE	FALSE	FALSE	uc001cmf.2_intron_5_0_chr1_45169846_f	FALSE	FALSE
chr1	53305846	+	FALSE	FALSE	Non repetitive	FALSE	FALSE	FALSE	FALSE	Intergenic
chr1	12358458	+	AluSz6	FALSE	FALSE	FALSE	FALSE	uc001atv.3_intron_23_0_chr1_12353762_f	FALSE	FALSE
chr1	1385620	+	AluY	FALSE	FALSE	uc001aft.2_utr5_0_0_chr1_1385069_f	FALSE	FALSE	FALSE	FALSE
chr1	28847816	+	AluY	FALSE	FALSE	FALSE	FALSE	uc001bqb.2_intron_3_0_chr1_28843380_f	FALSE	FALSE
chr1	6596351	+	AluY	FALSE	FALSE	FALSE	FALSE	FALSE	FALSE	Intergenic
chr1	62816932	+	AluY	FALSE	FALSE	FALSE	FALSE	FALSE	FALSE	Intergenic
chr1	13792684	+	AluY	FALSE	FALSE	FALSE	FALSE	FALSE	FALSE	Intergenic
chr1	6819415	+	AluY	FALSE	FALSE	FALSE	FALSE	FALSE	FALSE	Intergenic
chr1	38102557	+	AluY	FALSE	FALSE	FALSE	FALSE	FALSE	FALSE	Intergenic
chr1	25190370	+	FALSE	FALSE	Non repetitive	FALSE	FALSE	FALSE	FALSE	Intergenic
chr1	15900937	+	FALSE	FALSE	Non repetitive	FALSE	FALSE	uc001awu.3_intron_10_0_chr1_15895467_f	FALSE	FALSE
chr1	197990440	+	FALSE	FALSE	Non repetitive	FALSE	FALSE	FALSE	FALSE	Intergenic
chr1	232077283	+	FALSE	FALSE	Non repetitive	FALSE	FALSE	uc010pxb.1_intron_8_0_chr1_231954264_f	FALSE	FALSE
chr1	58789400	+	AluY	FALSE	FALSE	FALSE	FALSE	FALSE	FALSE	Intergenic
chr1	64734153	+	AluY	FALSE	FALSE	FALSE	FALSE	FALSE	FALSE	Intergenic
chr1	241017185	+	AluY	FALSE	FALSE	FALSE	FALSE	FALSE	FALSE	Intergenic
chr1	105329828	+	FALSE	FALSE	Non repetitive	FALSE	FALSE	FALSE	FALSE	Intergenic
chr1	40984069	+	AluY	FALSE	FALSE	FALSE	FALSE	FALSE	FALSE	Intergenic
chr1	13555010	+	FALSE	FALSE	Non repetitive	FALSE	FALSE	FALSE	FALSE	Intergenic
chr1	21454500	+	AluY	FALSE	FALSE	FALSE	FALSE	FALSE	FALSE	Intergenic
chr1	41383415	+	AluY	FALSE	FALSE	FALSE	FALSE	FALSE	FALSE	Intergenic
chr1	193251539	+	FALSE	FALSE	Non repetitive	FALSE	FALSE	FALSE	FALSE	Intergenic
chr1	105180905	+	AluY	FALSE	FALSE	FALSE	FALSE	FALSE	FALSE	Intergenic
chr1	93044075	+	AluY	FALSE	FALSE	FALSE	FALSE	FALSE	FALSE	Intergenic
chr1	10410420	+	AluY	FALSE	FALSE	FALSE	FALSE	uc001aqy.3_intron_35_0_chr1_10408792_f	FALSE	FALSE
chr1	35684511	+	AluY	FALSE	FALSE	FALSE	FALSE	FALSE	FALSE	Intergenic
chr1	57967795	+	AluY	FALSE	FALSE	FALSE	FALSE	FALSE	FALSE	Intergenic
chr1	1385381	+	FALSE	FALSE	Non repetitive	uc001aft.2_utr5_0_0_chr1_1385069_f	FALSE	FALSE	FALSE	FALSE
chr1	1385511	+	AluY	FALSE	FALSE	uc001aft.2_utr5_0_0_chr1_1385069_f	FALSE	FALSE	FALSE	FALSE
chr1	16373756	+	AluJo	FALSE	FALSE	FALSE	FALSE	uc001axx.5_intron_3_0_chr1_16373159_f	FALSE	FALSE
chr1	41143173	+	AluY	FALSE	FALSE	FALSE	FALSE	FALSE	FALSE	Intergenic
chr1	85660646	+	AluY	FALSE	FALSE	FALSE	FALSE	FALSE	FALSE	Intergenic
chr1	12673998	+	FALSE	FALSE	Non repetitive	FALSE	FALSE	FALSE	FALSE	Intergenic
chr1	1626737	+	FALSE	FALSE	Non repetitive	FALSE	FALSE	FALSE	FALSE	Intergenic
chr1	162471024	+	FALSE	FALSE	Non repetitive	FALSE	FALSE	uc001gcd.3_intron_2_0_chr1_162470895_f	FALSE	FALSE
chr1	17343305	+	AluY	FALSE	FALSE	FALSE	FALSE	FALSE	FALSE	Intergenic
chr1	26322933	+	AluY	FALSE	FALSE	FALSE	FALSE	FALSE	FALSE	Intergenic
chr1	1418913	+	AluSz	FALSE	FALSE	FALSE	FALSE	uc001afv.3_intron_6_0_chr1_1417995_f	FALSE	FALSE
chr1	46054413	+	AluY	FALSE	FALSE	FALSE	FALSE	uc010olq.2_intron_0_0_chr1_46049878_f	FALSE	FALSE
chr1	1545088	+	AluSq	FALSE	FALSE	FALSE	FALSE	FALSE	FALSE	Intergenic
chr1	80479397	+	AluYk12	FALSE	FALSE	FALSE	FALSE	FALSE	FALSE	Intergenic
chr1	145374972	+	AluY	FALSE	FALSE	FALSE	FALSE	uc021ott.2_intron_98_0_chr1_145364675_f	FALSE	FALSE
chr1	145691353	+	FALSE	FALSE	Non repetitive	FALSE	FALSE	uc021ott.2_intron_98_0_chr1_145364675_f	FALSE	FALSE
chr1	87320857	+	AluY	FALSE	FALSE	FALSE	FALSE	FALSE	FALSE	Intergenic
chr1	229145283	+	AluY	FALSE	FALSE	FALSE	FALSE	FALSE	FALSE	Intergenic
chr1	244919453	+	FALSE	FALSE	Non repetitive	FALSE	FALSE	FALSE	FALSE	Intergenic
chr1	28888387	+	AluSc8	FALSE	FALSE	FALSE	FALSE	uc001bqh.4_intron_4_0_chr1_28887911_f	FALSE	FALSE
chr1	117078266	+	AluY	FALSE	FALSE	FALSE	FALSE	FALSE	FALSE	Intergenic
chr1	64706509	+	FALSE	FALSE	Non repetitive	FALSE	FALSE	uc001dbn.1_intron_6_0_chr1_64698333_f	FALSE	FALSE
chr1	110811032	+	AluY	FALSE	FALSE	FALSE	FALSE	FALSE	FALSE	Intergenic
chr1	145422335	+	FALSE	FALSE	Non repetitive	FALSE	FALSE	uc021ott.2_intron_98_0_chr1_145364675_f	FALSE	FALSE
chr1	44900183	+	AluY	FALSE	FALSE	FALSE	FALSE	uc010okx.1_intron_0_0_chr1_44889812_f	FALSE	FALSE
chr1	76604682	+	AluY	FALSE	FALSE	FALSE	FALSE	uc001dhg.4_intron_0_0_chr1_76540570_f	FALSE	FALSE
chr1	52056095	+	AluY	FALSE	FALSE	FALSE	FALSE	uc001css.4_intron_0_0_chr1_52042929_f	FALSE	FALSE
chr1	11957888	+	AluY	FALSE	FALSE	FALSE	FALSE	FALSE	FALSE	Intergenic
chr1	244450208	+	FALSE	FALSE	Non repetitive	FALSE	FALSE	FALSE	FALSE	Intergenic
chr1	23691689	+	AluY	FALSE	FALSE	FALSE	FALSE	FALSE	FALSE	Intergenic
chr1	51337540	+	AluY	FALSE	FALSE	FALSE	FALSE	FALSE	FALSE	Intergenic
chr1	103047777	+	AluY	FALSE	FALSE	FALSE	FALSE	FALSE	FALSE	Intergenic
chr1	226040009	+	AluSx1	FALSE	FALSE	FALSE	FALSE	FALSE	FALSE	Intergenic
chr1	51833788	+	AluSx	FALSE	FALSE	FALSE	FALSE	FALSE	FALSE	Intergenic
chr1	28216650	+	AluSc8	FALSE	FALSE	FALSE	FALSE	FALSE	FALSE	Intergenic
chr1	40651421	+	AluY	FALSE	FALSE	FALSE	FALSE	uc001cfc.4_intron_0_0_chr1_40627309_f	FALSE	FALSE
chr1	36427947	+	AluY	FALSE	FALSE	FALSE	FALSE	uc001bzn.1_intron_2_0_chr1_36411465_f	FALSE	FALSE
chr1	58989374	+	AluY	FALSE	FALSE	FALSE	FALSE	FALSE	FALSE	Intergenic
chr1	9735246	+	AluY	FALSE	FALSE	FALSE	FALSE	uc001aqa.2_intron_0_0_chr1_9711861_f	FALSE	FALSE
chr1	95572782	+	AluY	FALSE	FALSE	FALSE	FALSE	uc021oqe.1_intron_0_0_chr1_95558438_f	FALSE	FALSE
chr1	39772022	+	FALSE	FALSE	Non repetitive	FALSE	FALSE	uc009vvq.1_intron_0_0_chr1_39766035_f	FALSE	FALSE
chr1	1069267	+	AluY	FALSE	FALSE	FALSE	FALSE	FALSE	FALSE	Intergenic
chr1	151443216	+	AluSp	FALSE	FALSE	FALSE	FALSE	FALSE	FALSE	Intergenic
chr1	104979227	+	AluY	FALSE	FALSE	FALSE	FALSE	FALSE	FALSE	Intergenic
chr1	405208	+	AluSq	FALSE	FALSE	FALSE	FALSE	FALSE	FALSE	Intergenic
chr1	6958416	+	AluY	FALSE	FALSE	FALSE	FALSE	uc001aoi.3_intron_2_0_chr1_6885271_f	FALSE	FALSE
chr1	41244865	+	AluY	FALSE	FALSE	FALSE	FALSE	FALSE	FALSE	Intergenic
chr1	10314856	+	AluY	FALSE	FALSE	FALSE	FALSE	uc009vmt.3_intron_1_0_chr1_10292493_f	FALSE	FALSE
chr1	150571393	+	AluY	FALSE	FALSE	FALSE	FALSE	FALSE	FALSE	Intergenic
chr1	57945628	+	AluYg6	FALSE	FALSE	FALSE	FALSE	FALSE	FALSE	Intergenic
chr1	93344180	+	AluYf4	FALSE	FALSE	FALSE	FALSE	FALSE	FALSE	Intergenic
chr1	9643853	+	AluY	FALSE	FALSE	FALSE	FALSE	FALSE	FALSE	Intergenic
chr1	25801638	+	AluY	FALSE	FALSE	FALSE	FALSE	uc001bkk.3_intron_5_0_chr1_25785384_f	FALSE	FALSE
chr1	144620582	+	AluY	FALSE	FALSE	FALSE	FALSE	uc009wii.1_intron_2_0_chr1_144620095_f	FALSE	FALSE
chr1	215636569	+	FALSE	FALSE	Non repetitive	FALSE	FALSE	FALSE	FALSE	Intergenic
chr1	9083587	+	AluY	FALSE	FALSE	FALSE	FALSE	FALSE	FALSE	Intergenic
chr1	65304631	+	AluY	FALSE	FALSE	FALSE	FALSE	FALSE	FALSE	Intergenic
chr1	65022604	+	AluY	FALSE	FALSE	FALSE	FALSE	uc001dbo.1_intron_1_0_chr1_65016340_f	FALSE	FALSE
chr1	115137904	+	AluY	FALSE	FALSE	FALSE	FALSE	FALSE	FALSE	Intergenic
chr1	40457105	+	AluY	FALSE	FALSE	FALSE	FALSE	FALSE	FALSE	Intergenic
chr1	220262364	+	AluY	FALSE	FALSE	FALSE	FALSE	uc021pjd.1_intron_0_0_chr1_220046662_f	FALSE	FALSE
chr1	32908400	+	AluSc8	FALSE	FALSE	FALSE	FALSE	FALSE	FALSE	Intergenic
chr1	80654482	+	AluY	FALSE	FALSE	FALSE	FALSE	FALSE	FALSE	Intergenic
chr1	45278180	+	AluSc8	FALSE	FALSE	FALSE	FALSE	uc010ole.1_intron_3_0_chr1_45277771_f	uc010old.1_utr3_4_0_chr1_45278130_f	FALSE
chr1	113223081	+	AluY	FALSE	FALSE	FALSE	FALSE	uc009wgj.1_intron_0_0_chr1_113217672_f	FALSE	FALSE
chr1	163280349	+	AluYc	FALSE	FALSE	FALSE	FALSE	FALSE	FALSE	Intergenic
chr1	115658877	+	AluY	FALSE	FALSE	FALSE	FALSE	FALSE	FALSE	Intergenic
chr1	1419888	+	FALSE	FALSE	Non repetitive	FALSE	FALSE	uc001afv.3_intron_6_0_chr1_1417995_f	FALSE	FALSE
chr1	52012172	+	AluY	FALSE	FALSE	FALSE	FALSE	FALSE	FALSE	Intergenic
chr1	22180039	+	AluY	FALSE	FALSE	FALSE	FALSE	FALSE	FALSE	Intergenic
chr1	11874892	+	AluY	FALSE	FALSE	FALSE	FALSE	uc009vne.2_intron_1_0_chr1_11867248_f	FALSE	FALSE
chr1	113233204	+	FALSE	FALSE	Non repetitive	FALSE	FALSE	uc009wgj.1_intron_4_0_chr1_113232721_f	FALSE	FALSE
chr1	11891112	+	FALSE	FALSE	Non repetitive	FALSE	FALSE	uc010oat.3_intron_12_0_chr1_11889380_f	FALSE	FALSE
chr1	167857917	+	AluYk4	FALSE	FALSE	FALSE	FALSE	FALSE	FALSE	Intergenic
chr1	75432642	+	AluY	FALSE	FALSE	FALSE	FALSE	FALSE	FALSE	Intergenic
chr1	17621465	+	AluY	FALSE	FALSE	FALSE	FALSE	FALSE	FALSE	Intergenic
chr1	111517673	+	AluY	FALSE	FALSE	FALSE	FALSE	FALSE	FALSE	Intergenic
chr1	192113158	+	AluY	FALSE	FALSE	FALSE	FALSE	FALSE	FALSE	Intergenic
chr1	21911343	+	AluY	FALSE	FALSE	FALSE	FALSE	FALSE	FALSE	Intergenic
chr1	35681550	+	AluY	FALSE	FALSE	FALSE	FALSE	FALSE	FALSE	Intergenic
chr1	20932137	+	AluY	FALSE	FALSE	FALSE	FALSE	uc001bdk.3_intron_1_0_chr1_20931533_f	FALSE	FALSE
chr1	150146959	+	AluYf4	FALSE	FALSE	FALSE	FALSE	FALSE	FALSE	Intergenic
chr1	156484316	+	AluY	FALSE	FALSE	FALSE	FALSE	FALSE	FALSE	Intergenic
chr1	103135880	+	AluY	FALSE	FALSE	FALSE	FALSE	FALSE	FALSE	Intergenic
chr1	87641298	+	AluY	FALSE	FALSE	FALSE	FALSE	FALSE	FALSE	Intergenic
chr1	244605203	+	AluY	FALSE	FALSE	FALSE	FALSE	FALSE	FALSE	Intergenic
chr1	47333196	+	AluY	FALSE	FALSE	FALSE	FALSE	FALSE	FALSE	Intergenic
chr1	183215226	+	AluY	FALSE	FALSE	FALSE	FALSE	FALSE	FALSE	Intergenic
chr1	97406271	+	AluY	FALSE	FALSE	FALSE	FALSE	FALSE	FALSE	Intergenic
chr1	88401489	+	AluY	FALSE	FALSE	FALSE	FALSE	FALSE	FALSE	Intergenic
chr1	58194068	+	AluY	FALSE	FALSE	FALSE	FALSE	FALSE	FALSE	Intergenic
chr1	146496948	+	AluY	FALSE	FALSE	FALSE	FALSE	FALSE	FALSE	Intergenic
chr1	150467460	+	AluYf4	FALSE	FALSE	FALSE	FALSE	uc001euq.4_intron_6_0_chr1_150464966_f	FALSE	FALSE
chr1	43120162	+	AluY	FALSE	FALSE	FALSE	FALSE	FALSE	uc001chm.2_utr3_22_0_chr1_43119700_f	FALSE
chr1	6627423	+	AluY	FALSE	FALSE	FALSE	FALSE	uc001ant.3_intron_0_0_chr1_6615625_f	FALSE	FALSE
chr1	341843	+	AluY	FALSE	FALSE	FALSE	FALSE	FALSE	FALSE	Intergenic
chr1	65129038	+	AluY	FALSE	FALSE	FALSE	FALSE	uc001dbo.1_intron_12_0_chr1_65124557_f	FALSE	FALSE
chr1	20864037	+	AluY	FALSE	FALSE	FALSE	FALSE	FALSE	FALSE	Intergenic
chr1	245056504	+	AluY	FALSE	FALSE	FALSE	FALSE	FALSE	FALSE	Intergenic
chr1	93266558	+	AluY	FALSE	FALSE	FALSE	FALSE	FALSE	FALSE	Intergenic
chr1	31675327	+	AluY	FALSE	FALSE	FALSE	FALSE	FALSE	FALSE	Intergenic
chr1	182851804	+	AluY	FALSE	FALSE	FALSE	FALSE	uc001gps.3_intron_24_0_chr1_182850783_f	FALSE	FALSE
chr1	145527092	+	AluYf5	FALSE	FALSE	FALSE	FALSE	uc001enz.1_intron_0_0_chr1_145525118_f	FALSE	FALSE
chr1	23937818	+	AluSc8	FALSE	FALSE	FALSE	FALSE	uc001bhi.3_intron_1_0_chr1_23919303_f	FALSE	FALSE
chr1	43834973	+	AluY	FALSE	FALSE	FALSE	FALSE	FALSE	FALSE	Intergenic
chr1	31569809	+	AluSc8	FALSE	FALSE	FALSE	FALSE	FALSE	FALSE	Intergenic
chr1	28428420	+	AluY	FALSE	FALSE	FALSE	FALSE	FALSE	FALSE	Intergenic
chr1	192677988	+	FALSE	FALSE	Non repetitive	FALSE	FALSE	FALSE	FALSE	Intergenic
chr1	151113419	+	AluY	FALSE	FALSE	FALSE	FALSE	FALSE	FALSE	Intergenic
chr1	164927920	+	AluY	FALSE	FALSE	FALSE	FALSE	FALSE	FALSE	Intergenic
chr1	1419773	+	FALSE	FALSE	Non repetitive	FALSE	FALSE	uc001afv.3_intron_6_0_chr1_1417995_f	FALSE	FALSE
chr1	105384228	+	AluY	FALSE	FALSE	FALSE	FALSE	FALSE	FALSE	Intergenic
chr1	62846623	+	AluY	FALSE	FALSE	FALSE	FALSE	FALSE	FALSE	Intergenic
chr1	109889351	+	AluY	FALSE	FALSE	FALSE	FALSE	FALSE	FALSE	Intergenic
chr1	113358551	+	AluY	FALSE	FALSE	FALSE	FALSE	FALSE	FALSE	Intergenic
chr1	38159293	+	FALSE	FALSE	Non repetitive	FALSE	FALSE	uc010oih.1_intron_0_0_chr1_38158706_f	FALSE	FALSE
chr1	156030580	+	FALSE	FALSE	Non repetitive	FALSE	FALSE	FALSE	FALSE	Intergenic
chr1	173491140	+	AluY	FALSE	FALSE	FALSE	FALSE	FALSE	FALSE	Intergenic
chr1	159759424	+	AluSc8	FALSE	FALSE	FALSE	FALSE	FALSE	FALSE	Intergenic
chr1	79401611	+	AluY	FALSE	FALSE	FALSE	FALSE	FALSE	FALSE	Intergenic
chr1	41907646	+	AluY	FALSE	FALSE	FALSE	FALSE	FALSE	FALSE	Intergenic
chr1	167844991	+	AluY	FALSE	FALSE	FALSE	FALSE	FALSE	FALSE	Intergenic
chr1	16602679	+	AluY	FALSE	FALSE	FALSE	FALSE	FALSE	FALSE	Intergenic
chr1	106641572	+	AluSc8	FALSE	FALSE	FALSE	FALSE	FALSE	FALSE	Intergenic
chr1	88233072	+	AluY	FALSE	FALSE	FALSE	FALSE	FALSE	FALSE	Intergenic
chr1	11818193	+	AluY	FALSE	FALSE	FALSE	FALSE	FALSE	FALSE	Intergenic
chr1	53145626	+	AluY	FALSE	FALSE	FALSE	FALSE	FALSE	FALSE	Intergenic
chr1	111457910	+	AluY	FALSE	FALSE	FALSE	FALSE	FALSE	FALSE	Intergenic
chr1	158012666	+	AluY	FALSE	FALSE	FALSE	FALSE	uc001frn.4_intron_0_0_chr1_157963519_f	FALSE	FALSE
chr1	200545409	+	AluY	FALSE	FALSE	FALSE	FALSE	FALSE	FALSE	Intergenic
chr1	74956968	+	FALSE	FALSE	Non repetitive	FALSE	FALSE	uc001dge.2_intron_23_0_chr1_74954933_f	FALSE	FALSE
chr1	56156883	+	AluYk4	FALSE	FALSE	FALSE	FALSE	uc001cyi.1_intron_1_0_chr1_56080676_f	FALSE	FALSE
[truncated: 201,205+ more rows]
