# Supplementary material for: Discriminative Prediction of A-To-I RNA Editing Events from DNA Sequence
Source: PLoS One. 2016 Oct 20;11(10):e0164962. doi: 10.1371/journal.pone.0164962 (PMC5072741; doi:10.1371/journal.pone.0164962)
Supplement: S1 Table — (XLSX) [file pone.0164962.s002.xlsx]

## Sheet: Sheet1
S1 Table. The genomic positions of A-to-I RNA editing events used in train sets for fruit fly (DM3).
CHROM	POS	STRAND
chr2L	12405	-
chr2L	43361	-
chr2L	102709	+
chr2L	129166	-
chr2L	202205	+
chr2L	214328	-
chr2L	411895	-
chr2L	546751	+
chr2L	1359614	-
chr2L	1609982	-
chr2L	2096089	-
chr2L	2153340	+
chr2L	2327498	+
chr2L	2784069	-
chr2L	2784071	-
chr2L	2784359	-
chr2L	2785524	-
chr2L	2785542	-
chr2L	2785610	-
chr2L	2785621	-
chr2L	2790828	-
chr2L	2790953	-
chr2L	2882059	-
chr2L	2961305	+
chr2L	3110898	-
chr2L	3361215	-
chr2L	3503636	-
chr2L	3503650	-
chr2L	3761976	+
chr2L	3761991	+
chr2L	3762337	+
chr2L	3762371	+
chr2L	4305020	-
chr2L	4306987	+
chr2L	4307932	+
chr2L	4308806	+
chr2L	4314575	+
chr2L	4314576	+
chr2L	4314586	+
chr2L	4316475	+
chr2L	4317484	+
chr2L	4317524	+
chr2L	4318481	+
chr2L	4320691	+
chr2L	4343232	+
chr2L	4407782	-
chr2L	4446288	+
chr2L	4644915	+
chr2L	4645078	+
chr2L	4645857	+
chr2L	4751742	-
chr2L	4775610	-
chr2L	4822418	+
chr2L	4822420	+
chr2L	4968572	-
chr2L	4986257	+
chr2L	4986611	+
chr2L	4986891	+
chr2L	5123366	+
chr2L	5126786	+
chr2L	5132837	+
chr2L	5144655	+
chr2L	5164570	+
chr2L	5164694	+
chr2L	5164718	+
chr2L	5165103	+
chr2L	5184236	+
chr2L	5184550	+
chr2L	5184866	+
chr2L	5185155	+
chr2L	5199883	+
chr2L	5309027	+
chr2L	5553213	-
chr2L	5944117	+
chr2L	6308987	+
chr2L	6333532	-
chr2L	6452387	-
chr2L	6499312	+
chr2L	6636665	-
chr2L	6636749	-
chr2L	6636849	-
chr2L	6636852	-
chr2L	6682191	-
chr2L	6712873	-
chr2L	6779407	-
chr2L	6802525	-
chr2L	7052677	+
chr2L	7196346	-
chr2L	7196423	-
chr2L	7228779	-
chr2L	7230012	-
chr2L	7444800	+
chr2L	7694234	-
chr2L	7695350	-
chr2L	7764564	+
chr2L	7821975	+
chr2L	7953424	-
chr2L	7986277	+
chr2L	8052588	+
chr2L	8084767	+
chr2L	8084768	+
chr2L	8119964	-
chr2L	8177946	+
chr2L	8224296	-
chr2L	8353798	+
chr2L	8354278	+
chr2L	8367408	+
chr2L	8427495	+
chr2L	8509526	-
chr2L	8778587	-
chr2L	8998342	+
chr2L	9256786	+
chr2L	9263492	+
chr2L	9280671	+
chr2L	9551981	-
chr2L	9618787	+
chr2L	9697801	-
chr2L	9701546	+
chr2L	9717614	-
chr2L	9717707	-
chr2L	9724082	-
chr2L	9725854	-
chr2L	9732445	-
chr2L	9733349	-
chr2L	9789039	-
chr2L	9789182	-
chr2L	9800125	-
chr2L	9800126	-
chr2L	9802376	-
chr2L	9802377	-
chr2L	9807941	-
chr2L	9808443	-
chr2L	9808576	-
chr2L	9809297	-
chr2L	9809349	-
chr2L	9809350	-
chr2L	9814356	-
chr2L	9814572	-
chr2L	9814785	-
chr2L	9818081	-
chr2L	9818082	-
chr2L	9882723	-
chr2L	9882737	-
chr2L	9897089	-
chr2L	9936895	-
chr2L	9937007	-
chr2L	9944511	-
chr2L	10081944	-
chr2L	10311991	-
chr2L	10367284	+
chr2L	10401559	+
chr2L	10458754	+
chr2L	10735494	-
chr2L	10745891	-
chr2L	10769142	-
chr2L	10846967	-
chr2L	11118462	-
chr2L	11159274	-
chr2L	11159893	-
chr2L	11159899	-
chr2L	11159902	-
chr2L	11651852	-
chr2L	11796346	-
chr2L	11808890	-
chr2L	11817946	-
chr2L	11830350	-
chr2L	11830365	-
chr2L	11850705	-
chr2L	11852450	+
chr2L	11855245	-
chr2L	11867487	-
chr2L	11867492	-
chr2L	11928116	-
chr2L	12432582	-
chr2L	12433886	-
chr2L	12435373	+
chr2L	12724493	+
chr2L	12724897	+
chr2L	13027423	-
chr2L	13187842	-
chr2L	13187935	-
chr2L	13188337	-
chr2L	13188408	-
chr2L	13189312	-
chr2L	13218312	-
chr2L	13275689	+
chr2L	13299974	+
chr2L	13309907	-
chr2L	13475990	+
chr2L	13475993	+
chr2L	13476008	+
chr2L	13550505	+
chr2L	13714623	-
chr2L	13848056	+
chr2L	14077162	+
chr2L	14077178	+
chr2L	14077772	+
chr2L	14077774	+
chr2L	14081991	+
chr2L	14083516	+
chr2L	14083517	+
chr2L	14086409	+
chr2L	14089204	+
chr2L	14089207	+
chr2L	14089221	+
chr2L	14089236	+
chr2L	14089246	+
chr2L	14089249	+
chr2L	15651359	-
chr2L	15652622	-
chr2L	15917444	+
chr2L	16174116	+
chr2L	16174138	+
chr2L	16174152	+
chr2L	16174153	+
chr2L	16174194	+
chr2L	16175141	+
chr2L	16175156	+
chr2L	16175269	+
chr2L	16175270	+
chr2L	16179245	+
chr2L	16179463	+
chr2L	16312353	+
chr2L	16571593	+
chr2L	16742648	-
chr2L	16776277	+
chr2L	16780080	+
chr2L	16800107	+
chr2L	16877800	+
chr2L	16903370	+
chr2L	17371342	-
chr2L	17654573	-
chr2L	17685399	-
chr2L	17685400	-
chr2L	17708078	-
chr2L	17716305	-
chr2L	17735306	-
chr2L	17735307	-
chr2L	18182220	-
chr2L	18285582	-
chr2L	18295610	+
chr2L	18548138	-
chr2L	19045825	+
chr2L	19388240	-
chr2L	19495999	+
chr2L	19496003	+
chr2L	19509577	-
chr2L	19571679	-
chr2L	19611955	+
chr2L	19621164	+
chr2L	19723472	+
chr2L	20346120	+
chr2L	20417245	+
chr2L	20825935	+
chr2L	21108751	+
chr2L	21114952	+
chr2L	21166467	-
chr2L	21175590	-
chr2L	21383353	+
chr2L	21383360	+
chr2L	21383403	+
chr2L	21384334	+
chr2L	21705327	+
chr2LHet	22507	-
chr2LHet	29442	-
chr2R	235829	-
chr2R	235909	-
chr2R	235917	-
chr2R	236108	-
chr2R	285246	-
chr2R	294961	-
chr2R	314445	-
chr2R	484271	+
chr2R	485642	+
chr2R	598695	-
chr2R	1006911	-
chr2R	1007657	-
chr2R	1011759	-
chr2R	1033639	+
chr2R	2018950	-
chr2R	2612849	-
chr2R	2620585	-
chr2R	2620725	-
chr2R	2819438	-
chr2R	2819799	-
chr2R	2819828	-
chr2R	2884777	+
chr2R	2891066	+
chr2R	3287203	-
chr2R	3335553	+
chr2R	3335559	+
chr2R	3388683	+
chr2R	3389693	+
chr2R	3389704	+
chr2R	3467211	+
chr2R	3537001	+
chr2R	3701368	+
chr2R	3803450	-
chr2R	3861200	+
chr2R	3977793	+
chr2R	3988206	+
chr2R	4339319	-
chr2R	4398976	-
chr2R	4510284	+
chr2R	4555331	+
chr2R	4641540	+
chr2R	4755330	+
chr2R	4763939	+
chr2R	4764038	+
chr2R	4764295	+
chr2R	4765082	+
chr2R	4771195	+
chr2R	4771211	+
chr2R	4771250	+
chr2R	4772736	+
chr2R	4772882	+
chr2R	4791178	+
chr2R	4791179	+
chr2R	4791185	+
chr2R	5057083	-
chr2R	5117156	-
chr2R	5117174	-
chr2R	5117309	-
chr2R	5117414	-
chr2R	5117441	-
chr2R	5122019	-
chr2R	5122024	-
chr2R	5153159	-
chr2R	5206629	-
chr2R	5215535	-
chr2R	5215706	-
chr2R	5231707	-
chr2R	5231717	-
chr2R	5231718	-
chr2R	5231745	-
chr2R	5231746	-
chr2R	5231748	-
chr2R	5233219	-
chr2R	5233500	-
chr2R	5403067	+
chr2R	5421664	+
chr2R	5422435	+
chr2R	5422448	+
chr2R	5501053	-
chr2R	5611069	-
chr2R	5641401	+
chr2R	5642910	+
chr2R	5642925	+
chr2R	5705830	+
chr2R	5706995	-
chr2R	5771665	-
chr2R	5910102	-
chr2R	5910458	-
chr2R	5910469	-
chr2R	5929235	-
chr2R	5996305	+
chr2R	5996306	+
chr2R	5996307	+
chr2R	6168388	+
chr2R	6168396	+
chr2R	6168493	+
chr2R	6214680	-
chr2R	6321780	+
chr2R	6419111	-
chr2R	6419112	-
chr2R	6498969	+
chr2R	6618229	-
chr2R	6619239	+
chr2R	6707654	+
chr2R	6708460	+
chr2R	7129498	-
chr2R	7129598	-
chr2R	7129601	-
chr2R	7335106	+
chr2R	7335112	+
chr2R	7335122	+
chr2R	7335128	+
chr2R	7335492	+
chr2R	7337822	+
chr2R	7337823	+
chr2R	7468541	-
chr2R	7496835	-
chr2R	8323064	-
chr2R	8336159	+
chr2R	8336191	+
chr2R	8336228	+
chr2R	8336284	+
chr2R	8469060	-
chr2R	8471643	-
chr2R	8646087	+
chr2R	8688113	+
chr2R	8804859	+
chr2R	8804861	+
chr2R	8806911	+
chr2R	8808751	+
chr2R	8808830	+
chr2R	8808831	+
chr2R	8819477	-
chr2R	9064813	-
chr2R	9379363	-
chr2R	9404780	-
chr2R	9482321	+
chr2R	9696363	+
chr2R	9697052	+
chr2R	9697112	+
chr2R	9697467	+
chr2R	9697704	+
chr2R	9704614	+
chr2R	9704629	+
chr2R	9704884	+
chr2R	9767879	-
chr2R	9772187	-
chr2R	9772194	-
chr2R	9772880	-
chr2R	9773963	-
chr2R	9775056	-
chr2R	9775061	-
chr2R	9781085	-
chr2R	9781348	-
chr2R	9781439	-
chr2R	9841513	-
chr2R	9950156	-
chr2R	9954934	-
chr2R	10062420	+
chr2R	10170524	+
chr2R	10184437	+
chr2R	10185499	+
chr2R	10384228	+
chr2R	10395134	+
chr2R	10395610	+
chr2R	10471078	+
chr2R	10629097	-
chr2R	10649523	-
chr2R	10741883	-
chr2R	10747078	-
chr2R	11026841	+
chr2R	11151551	-
chr2R	11151556	-
chr2R	11151601	-
chr2R	11151722	-
chr2R	11152248	-
chr2R	11303184	+
chr2R	11343027	+
chr2R	11343783	+
chr2R	11406217	-
chr2R	11460788	-
chr2R	11652804	-
chr2R	11662558	-
chr2R	11662602	-
chr2R	11663962	-
chr2R	11759236	-
chr2R	11759340	-
chr2R	11759381	-
chr2R	11759418	-
chr2R	11759421	-
chr2R	11759849	-
chr2R	11759871	-
chr2R	12020807	+
chr2R	12021159	+
chr2R	12021160	+
chr2R	12177914	+
chr2R	12534996	+
chr2R	12534997	+
chr2R	12580121	+
chr2R	12751710	-
chr2R	12984876	-
chr2R	13134684	-
chr2R	13155796	+
chr2R	13158401	+
chr2R	13226151	+
chr2R	13243447	+
chr2R	13250440	+
chr2R	13250443	+
chr2R	13252154	+
chr2R	13252174	+
chr2R	13258788	+
chr2R	13262374	+
chr2R	13262562	+
chr2R	13262563	+
chr2R	13315727	+
chr2R	13595060	-
chr2R	13609940	+
chr2R	13909312	+
chr2R	14024814	+
chr2R	14325767	-
chr2R	14521199	-
chr2R	14571989	-
chr2R	14766310	+
chr2R	14885955	+
chr2R	14893587	+
chr2R	15110884	+
chr2R	15111141	+
chr2R	15113163	+
chr2R	15127430	+
chr2R	15129040	+
chr2R	15191190	+
chr2R	15213814	-
chr2R	15265520	+
chr2R	15513719	-
chr2R	16313696	+
chr2R	16958273	-
chr2R	16964430	+
chr2R	17203191	+
chr2R	17222465	+
chr2R	17508354	-
chr2R	17508580	-
chr2R	17540971	+
chr2R	17712207	-
chr2R	18099058	+
chr2R	18105869	-
chr2R	18112236	-
chr2R	18215387	+
chr2R	18279015	+
chr2R	18304511	+
chr2R	18451878	-
chr2R	18451882	-
chr2R	18518536	+
chr2R	18525410	+
chr2R	18633768	-
chr2R	18765957	+
chr2R	18873785	-
chr2R	19052534	-
chr2R	19255108	+
chr2R	19492040	-
chr2R	19776191	+
chr2R	19799814	+
chr2R	19814203	+
chr2R	19858464	+
chr2R	19894078	-
chr2R	20272335	-
chr2R	20306770	-
chr2R	20306773	-
chr2R	20399841	-
chr2R	20400332	-
chr2R	20770205	+
chr2R	20770274	+
chr2R	20773373	+
chr2R	20776479	-
chr2R	20792240	+
chr2R	20797921	+
chr2R	20798091	+
chr2R	20798275	+
chr2R	20798298	+
chr2R	20798337	+
chr2R	20798346	+
chr2R	20798584	+
chr2R	20798632	+
chr2R	20799527	+
chr2R	20800371	+
chr2R	20802212	+
chr2R	20802225	+
chr2R	20802315	+
chr2R	20802317	+
chr2R	20802352	+
chr2R	20802381	+
chr2R	20802387	+
chr2R	20802388	+
chr2R	20802397	+
chr2R	20806616	+
chr2R	20883120	-
chr2R	20883380	-
chr2R	20883487	-
chr2R	21063616	-
chr2R	21063631	-
chr2RHet	204912	+
chr2RHet	618383	-
chr2RHet	623457	-
chr2RHet	623461	-
chr2RHet	634137	-
chr2RHet	634765	-
chr2RHet	634871	-
chr2RHet	727896	-
chr2RHet	729131	-
chr2RHet	823660	-
chr2RHet	851361	-
chr2RHet	852492	-
chr2RHet	890257	-
chr2RHet	927241	-
chr2RHet	934868	-
chr2RHet	934869	-
chr2RHet	934945	-
chr2RHet	934949	-
chr2RHet	934958	-
chr2RHet	935050	-
chr2RHet	936557	-
chr2RHet	944447	-
chr2RHet	944452	-
chr2RHet	945270	-
chr2RHet	945275	-
chr2RHet	945282	-
chr2RHet	989807	-
chr2RHet	989851	-
chr2RHet	989853	-
chr2RHet	990851	-
chr2RHet	1000895	-
chr2RHet	1000927	-
chr2RHet	1266424	-
chr2RHet	1267426	-
chr2RHet	1267431	-
chr2RHet	1267439	-
chr2RHet	1267443	-
chr2RHet	1269010	-
chr2RHet	1269019	-
chr2RHet	1287244	-
chr2RHet	1287443	-
chr2RHet	1288272	-
chr2RHet	1288273	-
chr2RHet	1290028	-
chr2RHet	1290486	-
chr2RHet	1290662	-
chr2RHet	1324877	-
chr2RHet	1324894	-
chr2RHet	1325003	-
chr2RHet	1333130	-
chr2RHet	1333738	-
chr2RHet	1334040	-
chr2RHet	2802493	+
chr2RHet	2802497	+
chr2RHet	3169048	-
chr2RHet	3177999	-
chr2RHet	3216443	+
chr3L	226141	+
chr3L	974363	+
chr3L	978845	+
chr3L	1026639	-
chr3L	1027109	-
chr3L	1034384	-
chr3L	1034386	-
chr3L	1210765	-
chr3L	1210848	+
chr3L	1210884	+
chr3L	1210905	-
chr3L	1303608	+
chr3L	1350038	-
chr3L	1656150	-
chr3L	1659705	-
chr3L	1781211	-
chr3L	1781408	-
chr3L	1782670	-
chr3L	2041895	-
chr3L	2095218	-
chr3L	2125484	-
chr3L	2125496	-
chr3L	2126093	-
chr3L	2134648	-
chr3L	2134649	-
chr3L	2277316	+
chr3L	2441143	+
chr3L	2497594	+
chr3L	2524764	-
chr3L	2665990	-
chr3L	2666151	-
chr3L	2896005	+
chr3L	2924829	+
chr3L	2925090	+
chr3L	2925255	+
chr3L	2926925	+
chr3L	2926947	+
chr3L	2927340	+
chr3L	2927350	+
chr3L	2937497	+
chr3L	2939953	+
chr3L	2940259	+
chr3L	2940825	+
chr3L	2940919	+
chr3L	2941131	+
chr3L	2941132	+
chr3L	2941311	+
chr3L	2941312	+
chr3L	2941364	+
chr3L	2941396	+
chr3L	2941425	+
chr3L	2941426	+
chr3L	3051459	+
chr3L	3086223	+
chr3L	3150523	+
chr3L	3153452	+
chr3L	3210260	+
chr3L	3230723	+
chr3L	3323447	-
chr3L	3323676	-
chr3L	3359345	+
chr3L	3371901	-
chr3L	3371976	-
chr3L	3458708	-
chr3L	3760509	-
chr3L	3901854	-
chr3L	4061472	+
chr3L	4078800	-
chr3L	4101685	-
chr3L	4198341	+
chr3L	4369162	-
chr3L	4369184	-
chr3L	4369185	-
chr3L	4369422	-
chr3L	4369445	-
chr3L	4369459	-
chr3L	4429963	+
chr3L	4429967	+
chr3L	4431719	+
chr3L	4431761	+
chr3L	4432486	+
chr3L	4432487	+
chr3L	4433319	+
chr3L	4433320	+
chr3L	4574327	+
chr3L	4574410	+
chr3L	4574917	+
chr3L	4577495	+
chr3L	4584249	+
chr3L	4584256	+
chr3L	4585849	+
chr3L	4585858	+
chr3L	4585859	+
chr3L	4585865	+
chr3L	4586053	+
chr3L	4586714	+
chr3L	4586715	+
chr3L	4590437	+
chr3L	4590448	+
chr3L	4590685	+
chr3L	4590704	+
chr3L	4590708	+
chr3L	4590709	+
chr3L	4591116	+
chr3L	4591123	+
chr3L	4591179	+
chr3L	4591222	+
chr3L	5137306	+
chr3L	5228170	-
chr3L	5689230	+
chr3L	5733625	+
chr3L	5739808	+
chr3L	5739872	+
chr3L	5739976	+
chr3L	5757625	-
chr3L	5804219	+
chr3L	5804222	+
chr3L	6600049	+
chr3L	6600302	+
chr3L	6942780	-
chr3L	6942788	-
chr3L	6942790	-
chr3L	6943190	-
chr3L	6943203	-
chr3L	6943210	-
chr3L	6943212	-
chr3L	6943268	-
chr3L	6947854	-
chr3L	6977121	-
chr3L	7044683	+
chr3L	7060838	+
chr3L	7173538	-
chr3L	7333747	+
chr3L	7352236	-
chr3L	7396948	-
chr3L	7647772	-
chr3L	7659736	-
chr3L	7686473	-
chr3L	7687336	-
chr3L	7687646	-
chr3L	7921780	-
chr3L	7969839	+
chr3L	8113468	+
chr3L	8348990	-
chr3L	8733120	-
chr3L	8733195	-
chr3L	8929265	-
chr3L	8950147	+
chr3L	9046706	-
chr3L	9122534	-
chr3L	9148285	-
chr3L	9148318	-
chr3L	9156017	-
chr3L	9415164	-
chr3L	9449220	-
chr3L	9628262	-
chr3L	9659908	-
chr3L	9662076	-
chr3L	9707666	+
chr3L	9826391	+
chr3L	9826394	+
chr3L	9826400	+
chr3L	9826401	+
chr3L	9826464	+
chr3L	9826469	+
chr3L	9826470	+
chr3L	9826559	+
chr3L	9826584	+
chr3L	9826587	+
chr3L	9860438	+
chr3L	9860439	+
chr3L	9885234	+
chr3L	10175998	-
chr3L	10176054	-
chr3L	10509494	+
chr3L	10566720	+
chr3L	10866805	+
chr3L	11031140	-
chr3L	11088915	-
chr3L	11123090	+
chr3L	11126644	+
chr3L	11168868	+
chr3L	11168876	+
chr3L	11168895	+
chr3L	11218220	+
chr3L	11218250	+
chr3L	11218378	+
chr3L	11536097	-
chr3L	11546420	-
chr3L	11546430	-
chr3L	11546433	-
chr3L	11676655	+
chr3L	11761954	-
chr3L	11761984	-
chr3L	11762356	-
chr3L	11762639	-
chr3L	11762659	-
chr3L	11762758	-
chr3L	11762857	-
chr3L	11763055	-
chr3L	11763154	-
chr3L	11763255	-
chr3L	11763437	-
chr3L	11763457	-
chr3L	11763598	-
chr3L	11763658	-
chr3L	11763688	-
chr3L	11763760	-
chr3L	11763790	-
chr3L	11763862	-
chr3L	11763892	-
chr3L	11964001	-
chr3L	11965009	-
chr3L	11965441	-
chr3L	11965585	-
chr3L	12204771	-
chr3L	12204856	-
chr3L	12204865	-
chr3L	12362021	-
chr3L	12397053	-
chr3L	12405175	-
chr3L	12406651	-
chr3L	12516676	-
chr3L	12989956	+
chr3L	13013548	-
chr3L	13031538	+
chr3L	13294810	+
chr3L	13411207	-
chr3L	13460546	-
chr3L	13505404	-
chr3L	13854637	-
chr3L	13923052	+
chr3L	13993255	-
chr3L	13996087	+
chr3L	14008322	+
chr3L	14792353	+
chr3L	14859350	+
chr3L	15506114	+
chr3L	15949133	+
chr3L	15949184	+
chr3L	15997256	-
chr3L	15997307	-
chr3L	16045331	+
chr3L	16104037	-
chr3L	16104689	-
chr3L	16381462	+
chr3L	16381480	+
chr3L	16404460	-
chr3L	16708947	+
chr3L	16786754	-
chr3L	16797908	-
chr3L	16837495	+
chr3L	16849696	+
chr3L	16992953	-
chr3L	17068727	-
chr3L	17205143	-
chr3L	17212367	-
chr3L	17229276	-
chr3L	17229277	-
chr3L	17377854	-
chr3L	17378172	-
chr3L	17379024	-
chr3L	17543007	+
chr3L	17590965	-
chr3L	17972926	-
chr3L	18657555	+
chr3L	18663995	-
chr3L	18748272	-
chr3L	18868083	+
chr3L	19100775	-
chr3L	19122313	-
chr3L	19276300	-
chr3L	19276364	-
chr3L	19276365	-
chr3L	19287959	+
chr3L	19579845	+
chr3L	20018195	-
chr3L	20229698	-
chr3L	20372778	+
chr3L	20390268	-
chr3L	20432811	-
chr3L	20516600	-
chr3L	20766250	+
chr3L	20766252	+
chr3L	20766290	+
chr3L	20766572	+
chr3L	20766669	+
chr3L	20766689	+
chr3L	20766709	+
chr3L	20766710	+
chr3L	20777067	-
chr3L	20804979	+
chr3L	20877933	-
chr3L	21065655	+
chr3L	21065813	+
chr3L	21206392	+
chr3L	21206443	+
chr3L	21274407	-
chr3L	21327037	+
chr3L	21344704	+
chr3L	21818371	+
chr3L	21827350	+
chr3L	21827397	+
chr3L	21827446	+
chr3L	22070328	+
chr3L	22543552	+
chr3L	22815641	-
chr3L	23015617	+
chr3L	23015833	+
chr3L	23027748	+
chr3L	23027751	+
chr3L	23027754	+
chr3L	23027759	+
chr3L	23027764	+
chr3L	23027768	+
chr3L	23027792	+
chr3L	23027797	+
chr3L	23028610	+
chr3L	23028655	+
chr3L	23029171	+
chr3L	23029187	+
chr3L	23029216	+
chr3L	23029221	+
chr3L	23029553	+
chr3L	23029557	+
chr3L	23029565	+
chr3L	23029731	+
chr3L	23209986	+
chr3L	23211513	+
chr3L	23212128	+
chr3L	23213305	+
chr3L	23224421	+
chr3L	23235026	+
chr3L	23236112	+
chr3L	23236116	+
chr3L	23245814	+
chr3L	23735559	+
chr3L	23736309	+
chr3L	24024704	+
chr3L	24024989	+
chr3L	24024991	+
chr3L	24068086	+
chr3L	24068233	+
chr3L	24076560	+
chr3L	24103396	+
chr3L	24152471	+
chr3L	24152596	+
chr3L	24152607	+
chr3L	24153102	+
chr3L	24156468	+
chr3L	24253976	+
chr3L	24253984	+
chr3LHet	212541	+
chr3LHet	212876	+
chr3LHet	217915	+
chr3LHet	223285	+
chr3LHet	227356	+
chr3LHet	1051082	-
chr3LHet	1051088	-
chr3LHet	1051165	-
chr3LHet	1051200	-
chr3LHet	1051202	-
chr3LHet	1051339	-
chr3LHet	1051343	-
chr3LHet	1051352	-
chr3LHet	1051439	-
chr3LHet	1052533	-
chr3LHet	1052585	-
chr3LHet	1052602	-
chr3LHet	1052628	-
chr3LHet	1307631	-
chr3LHet	1313463	-
chr3LHet	1384817	-
chr3LHet	1384826	-
chr3LHet	1385414	-
chr3LHet	1385427	-
chr3LHet	1385891	-
chr3LHet	1385963	-
chr3LHet	1385978	-
chr3LHet	1390561	-
chr3LHet	1392378	-
chr3LHet	1392472	-
chr3LHet	1392529	-
chr3LHet	1394713	-
chr3LHet	1395459	-
chr3LHet	2189693	-
chr3LHet	2481722	+
chr3LHet	2513280	+
chr3R	122815	+
chr3R	122817	+
chr3R	123226	+
chr3R	123239	+
chr3R	123240	+
chr3R	124940	+
chr3R	125109	+
chr3R	125113	+
chr3R	186638	+
chr3R	191106	+
chr3R	191107	+
chr3R	191196	+
chr3R	211036	+
chr3R	217296	+
chr3R	223180	-
chr3R	223189	-
chr3R	319616	-
chr3R	482227	+
chr3R	528296	+
chr3R	610198	-
chr3R	615229	-
chr3R	617163	-
chr3R	624026	-
chr3R	910622	-
chr3R	1001017	-
chr3R	1062050	-
chr3R	1062051	-
chr3R	1062054	-
chr3R	1062097	-
chr3R	1062100	-
chr3R	1143760	-
chr3R	1156902	-
chr3R	1281800	+
chr3R	1312457	+
chr3R	1337783	-
chr3R	1337784	-
chr3R	1388519	-
chr3R	1419821	+
chr3R	1475953	+
chr3R	1476073	+
chr3R	1502087	+
chr3R	1830102	-
chr3R	1852746	-
chr3R	2217583	-
chr3R	2240385	+
chr3R	2281275	-
chr3R	2281712	-
chr3R	2483086	-
chr3R	2651075	-
chr3R	2951562	+
chr3R	3018497	+
chr3R	3457199	-
chr3R	3724639	+
chr3R	3785684	-
chr3R	3802691	-
chr3R	3848991	-
chr3R	3887508	+
chr3R	4067757	-
chr3R	4172859	+
chr3R	4205773	-
chr3R	4206160	-
chr3R	4206161	-
chr3R	4206164	-
chr3R	4209741	-
chr3R	4346187	+
chr3R	4481787	-
chr3R	4563532	-
chr3R	4662311	-
chr3R	4662544	-
chr3R	4662577	-
chr3R	4662637	-
chr3R	4662648	-
chr3R	4662651	-
chr3R	4662906	-
chr3R	4662913	-
chr3R	4663332	-
chr3R	4690654	-
chr3R	5244217	+
chr3R	5244556	+
chr3R	5245058	+
chr3R	5245079	+
chr3R	5245132	+
chr3R	5245179	+
chr3R	5248247	+
chr3R	5252347	+
chr3R	5253949	+
chr3R	5254575	+
chr3R	5256583	+
chr3R	5261423	+
chr3R	5261435	+
chr3R	5273666	+
chr3R	5274244	+
chr3R	5534528	-
chr3R	5595147	+
chr3R	6020625	+
chr3R	6020694	+
chr3R	6020711	+
chr3R	6020712	+
chr3R	6020713	+
chr3R	6021133	+
chr3R	6021145	+
chr3R	6021148	+
chr3R	6021705	+
chr3R	6021706	+
chr3R	6071146	+
chr3R	6071147	+
chr3R	6410642	-
chr3R	6410902	-
chr3R	6594237	-
chr3R	6683548	+
chr3R	7217253	+
chr3R	7418289	-
chr3R	7495991	+
chr3R	7626914	-
chr3R	7777252	+
chr3R	7777284	+
chr3R	7791384	-
chr3R	7818499	-
chr3R	7990069	-
chr3R	8181813	-
chr3R	8244658	+
chr3R	8342654	-
chr3R	8343173	-
chr3R	8343182	-
chr3R	9491025	+
chr3R	9518314	+
chr3R	9851231	-
chr3R	9892444	+
chr3R	10132434	-
chr3R	10485581	+
chr3R	10639206	-
chr3R	10639217	-
chr3R	10840681	+
chr3R	10921252	-
chr3R	11113649	+
chr3R	11122405	+
chr3R	11122417	+
chr3R	11132583	+
chr3R	11144304	-
chr3R	11209586	+
chr3R	11209628	+
chr3R	11210097	+
chr3R	11212935	+
chr3R	11212944	+
chr3R	11225168	+
chr3R	11238976	+
chr3R	11239027	+
chr3R	11618565	+
chr3R	11618571	+
chr3R	11785130	+
chr3R	11922390	-
chr3R	11922960	-
chr3R	12024884	-
chr3R	12269403	+
chr3R	12896815	-
chr3R	12971944	-
chr3R	13370300	+
chr3R	13370465	+
chr3R	13599704	-
chr3R	13599939	-
chr3R	13623858	-
chr3R	13708487	-
chr3R	13715467	-
chr3R	13723974	-
chr3R	13727355	-
chr3R	13729485	-
chr3R	13988053	-
chr3R	14044652	-
chr3R	14110943	+
chr3R	14116661	-
chr3R	14117077	-
chr3R	14181027	-
chr3R	14303917	-
chr3R	14316672	-
chr3R	14322999	-
chr3R	14323677	-
chr3R	14323739	-
chr3R	14323743	-
chr3R	14324171	-
chr3R	14324440	-
chr3R	14329811	-
chr3R	14560218	-
chr3R	14669578	-
chr3R	14733374	+
chr3R	14733397	+
chr3R	14733521	+
chr3R	14733702	+
chr3R	14735875	+
chr3R	14796414	+
chr3R	14797034	+
chr3R	14966723	-
chr3R	14980459	-
chr3R	15056818	-
chr3R	15056819	-
chr3R	15056822	-
chr3R	15063764	-
chr3R	15063919	-
chr3R	15064080	-
chr3R	15064567	-
chr3R	15411977	+
chr3R	15560391	+
chr3R	15579485	+
chr3R	15579486	+
chr3R	15589356	+
chr3R	15591094	+
chr3R	15591382	+
chr3R	16147921	+
chr3R	16618055	+
chr3R	16629086	+
chr3R	16629088	+
chr3R	16790050	+
chr3R	16790761	+
chr3R	16804638	+
chr3R	16819338	+
chr3R	16819460	+
chr3R	16819563	+
chr3R	16819575	+
chr3R	16844310	+
chr3R	16844318	+
chr3R	16844382	+
chr3R	16844415	+
chr3R	16844511	+
chr3R	16846284	+
chr3R	16932830	-
chr3R	17026852	+
chr3R	17047835	+
chr3R	17053769	+
chr3R	17053904	+
chr3R	17094717	-
chr3R	17101467	-
chr3R	17147565	-
chr3R	17162889	-
chr3R	17168189	-
chr3R	17615210	-
chr3R	17830840	+
chr3R	17913063	+
chr3R	18049374	+
chr3R	18191336	-
chr3R	18803089	+
chr3R	18888617	-
chr3R	18913320	-
chr3R	18921767	-
chr3R	18921801	-
chr3R	18921997	-
chr3R	18930595	-
chr3R	19061290	-
chr3R	19557457	-
chr3R	19581562	-
chr3R	19590130	+
chr3R	19674259	+
chr3R	19734132	-
chr3R	19748057	-
chr3R	19779042	-
chr3R	19808079	+
chr3R	19921846	-
chr3R	19929436	-
chr3R	19940786	-
chr3R	20062102	+
chr3R	20137053	+
chr3R	20227540	-
chr3R	20337373	-
chr3R	20337378	-
chr3R	20487375	-
chr3R	20494537	+
chr3R	20500235	+
chr3R	20501197	+
chr3R	20501385	+
chr3R	20517215	+
chr3R	20518299	+
chr3R	20523515	+
chr3R	20532273	+
chr3R	20533145	+
chr3R	20533418	+
chr3R	20533612	+
chr3R	20595588	+
chr3R	20611257	-
chr3R	20611260	-
chr3R	20640148	+
chr3R	20654925	-
chr3R	20763151	-
chr3R	20895278	-
chr3R	20895285	-
chr3R	20950991	+
chr3R	21102828	-
chr3R	21182683	-
chr3R	21305450	-
chr3R	21414657	+
chr3R	21506628	+
chr3R	21545535	-
chr3R	21679228	+
chr3R	21733870	+
chr3R	21737191	+
chr3R	21737197	+
chr3R	21791353	+
chr3R	21791365	+
chr3R	23056020	-
chr3R	23081899	+
chr3R	23386060	-
chr3R	23407052	-
chr3R	23491425	+
chr3R	23494869	+
chr3R	23495062	+
chr3R	23498893	+
chr3R	23498894	+
chr3R	23499010	+
chr3R	23499011	+
chr3R	23500290	+
chr3R	23500441	+
chr3R	23500458	+
chr3R	23500600	+
chr3R	23500629	+
chr3R	23500796	+
chr3R	23501836	+
chr3R	23501851	+
chr3R	23501954	+
chr3R	23762174	-
chr3R	23777320	+
chr3R	23792066	+
chr3R	23874215	+
chr3R	24010776	+
chr3R	24147538	-
chr3R	24424516	-
chr3R	24645161	-
chr3R	24718730	+
chr3R	24718739	+
chr3R	24727181	+
chr3R	24727409	+
chr3R	24728143	+
chr3R	24732590	+
chr3R	24741169	+
chr3R	24741964	+
chr3R	24943108	+
chr3R	25322848	+
chr3R	25324123	+
chr3R	25541021	-
chr3R	25605926	-
chr3R	25742270	-
chr3R	25918654	+
chr3R	25927319	+
chr3R	26470865	-
chr3R	26651066	+
chr3R	26834695	-
chr3R	26872226	+
chr3R	26986155	-
chr3R	26986217	-
chr3R	26986229	-
chr3R	27043075	-
chr3R	27427440	-
chr3R	27427550	-
chr3R	27427634	-
chr3R	27427817	-
chr3R	27427913	-
chr3R	27427942	-
chr3R	27434053	-
chr3R	27436542	-
chr3R	27436549	-
chr3R	27446081	+
chr3R	27608441	+
chr3R	27662808	+
chr3R	27662811	+
chr3R	27670470	+
chr3R	27691543	-
chr3R	27766701	-
chr3R	27780509	-
chr3RHet	1838191	+
chr4	120661	+
chr4	120806	+
chr4	120807	+
chr4	120864	+
chr4	120915	+
chr4	121169	+
chr4	121186	+
chr4	121189	+
chr4	122471	+
chr4	122953	+
chr4	122975	+
chr4	212315	-
chr4	212330	-
chr4	212350	-
chr4	213303	-
chr4	312636	-
chr4	312645	-
chr4	315280	-
chr4	315319	-
chr4	324787	-
chr4	359701	-
chr4	359721	-
chr4	359722	-
chr4	361002	-
chr4	361007	-
chr4	361024	-
chr4	361824	-
chr4	361826	-
chr4	364486	-
chr4	368331	-
chr4	377337	-
chr4	377349	-
chr4	377386	-
chr4	378247	-
chr4	378252	-
chr4	378259	-
chr4	378299	-
chr4	378347	-
chr4	378348	-
chr4	469573	+
chr4	541243	+
chr4	581539	+
chr4	583815	+
chr4	688828	+
chr4	768364	+
chr4	787813	+
chr4	787890	+
chr4	876937	-
chr4	876985	-
chr4	878384	-
chr4	880785	-
chr4	895009	-
chr4	899596	-
chr4	900074	-
chr4	900121	-
chr4	900122	-
chr4	900656	-
chr4	902996	-
chr4	909692	-
chr4	910693	-
chr4	915273	-
chr4	916274	-
chr4	916755	-
chr4	916765	-
chr4	916805	-
chr4	916818	-
chr4	917849	-
chr4	917851	-
chr4	917853	-
chr4	917935	-
chr4	918393	-
chr4	918394	-
chr4	918407	-
chr4	920049	-
chr4	921814	-
chr4	940858	-
chr4	1015512	+
chr4	1015521	+
chr4	1016627	+
chr4	1020062	+
chr4	1020243	+
chr4	1061023	-
chr4	1061780	-
chr4	1061781	-
chr4	1061840	-
chr4	1061851	-
chr4	1061932	-
chr4	1061933	-
chr4	1062000	-
chr4	1062007	-
chr4	1062014	-
chr4	1062021	-
chr4	1062077	-
chr4	1062078	-
chr4	1062104	-
chr4	1062120	-
chr4	1062140	-
chr4	1062170	-
chr4	1062832	-
chr4	1062883	-
chr4	1062997	-
chr4	1063128	-
chr4	1063236	-
chr4	1063293	-
chr4	1063530	-
chr4	1063533	-
chr4	1063597	-
chr4	1063601	-
chr4	1072262	-
chr4	1072958	-
chr4	1153541	+
chr4	1153572	+
chr4	1154280	+
chr4	1155095	+
chr4	1155487	+
chr4	1236668	+
chr4	1248432	+
chr4	1248452	+
chr4	1248453	+
chr4	1252808	+
chr4	1256276	+
chr4	1256332	+
chr4	1256555	+
chr4	1260904	+
chr4	1264006	+
chr4	1268833	+
chr4	1272544	+
chrX	410982	-
chrX	410997	-
chrX	440473	+
chrX	440488	+
chrX	464511	+
chrX	530489	+
chrX	541561	+
chrX	541576	+
chrX	541580	+
chrX	541586	+
chrX	546036	-
chrX	818310	-
chrX	1128929	-
chrX	1236554	+
chrX	1267379	+
chrX	1267561	+
chrX	1267622	+
chrX	1267635	+
chrX	1267637	+
chrX	1272128	+
chrX	1272312	+
chrX	1272317	+
chrX	1359928	-
chrX	1385610	-
chrX	1570090	-
chrX	1570099	-
chrX	1570630	-
chrX	1584606	-
chrX	1675873	+
chrX	1822510	+
chrX	1914148	+
chrX	1916201	+
chrX	1974126	-
chrX	2006375	+
chrX	2006389	+
chrX	2047558	-
chrX	2094777	+
chrX	2102405	-
chrX	2111839	-
chrX	2113721	-
chrX	2136832	+
chrX	2170476	+
chrX	2275082	-
chrX	2522899	+
chrX	2554794	+
chrX	2567530	+
chrX	2612885	-
chrX	3192022	+
chrX	3604186	-
chrX	3847297	+
chrX	3847324	+
chrX	4115982	+
chrX	4116021	+
chrX	4116054	+
chrX	4227270	+
chrX	4227271	+
chrX	4251684	+
chrX	4252740	+
chrX	4253674	+
chrX	4670542	-
chrX	4670596	-
chrX	4670689	-
chrX	4670836	-
chrX	4671096	-
chrX	4820911	-
chrX	4821149	-
chrX	4821181	-
chrX	4821281	-
chrX	4970796	-
chrX	4980560	+
chrX	5044111	+
chrX	5099512	+
chrX	5216143	-
chrX	5276196	+
chrX	5290552	+
chrX	5316945	+
chrX	5321599	+
chrX	5325214	+
chrX	5509161	-
chrX	5509203	-
chrX	5524147	-
chrX	5524246	-
chrX	5524267	-
chrX	5524375	-
chrX	5525059	-
chrX	5525068	-
chrX	5525081	-
chrX	5712944	+
chrX	5807962	-
chrX	6001644	-
chrX	6001653	-
chrX	6001749	-
chrX	6002585	-
chrX	6002586	-
chrX	6002665	-
chrX	6002674	-
chrX	6002745	-
chrX	6002799	-
chrX	6003904	-
chrX	6009458	-
chrX	6029471	-
chrX	6032176	-
chrX	6037830	-
chrX	6039419	-
chrX	6125391	+
chrX	6258900	-
chrX	6592295	-
chrX	6979849	-
chrX	7765226	-
chrX	7765382	-
chrX	7765460	-
chrX	7765538	-
chrX	8046019	-
chrX	8318774	+
chrX	8422341	-
chrX	8526473	-
chrX	8543323	-
chrX	8818718	+
chrX	8818719	+
chrX	8818868	+
chrX	8818902	+
chrX	8818960	+
chrX	8820562	+
chrX	8820642	+
chrX	8825542	+
chrX	8828061	+
chrX	8829453	+
chrX	8829455	+
chrX	8830360	+
chrX	8830364	+
chrX	8830367	+
chrX	8835501	+
chrX	8851053	+
chrX	8860450	+
chrX	8869019	+
chrX	8914398	+
chrX	8914411	+
chrX	8914417	+
chrX	8916868	+
chrX	8916902	+
chrX	8916964	+
chrX	8916968	+
chrX	8916975	+
chrX	9144815	+
chrX	9171062	-
chrX	9172609	-
chrX	9258636	-
chrX	9468688	-
chrX	9648523	+
chrX	10123252	+
chrX	10219520	-
chrX	10219681	-
chrX	10224639	-
chrX	10224658	-
chrX	10224699	-
chrX	10224819	-
chrX	10358751	-
chrX	10548060	+
chrX	10551033	+
chrX	10640518	+
chrX	10640521	+
chrX	10664362	+
chrX	10765334	-
chrX	10773230	-
chrX	10773251	-
chrX	10941700	+
chrX	10941712	+
chrX	10941783	+
chrX	10941786	+
chrX	10942016	+
chrX	10942136	+
chrX	10946831	-
chrX	11035003	-
chrX	11387451	+
chrX	11447348	+
chrX	11469588	+
chrX	11598212	+
chrX	11598221	+
chrX	11601551	-
chrX	11687115	+
chrX	11696800	-
chrX	11706122	-
chrX	11720605	+
chrX	11746322	-
chrX	11746343	-
chrX	11746351	-
chrX	11764099	+
chrX	11781784	+
chrX	11833797	-
chrX	11841045	-
chrX	11843915	-
chrX	11843916	-
chrX	11848310	-
chrX	11849557	-
chrX	11849558	-
chrX	11849594	-
chrX	11849893	-
chrX	11849999	-
chrX	11858225	-
chrX	11861745	-
chrX	11861804	-
chrX	11861809	-
chrX	11861811	-
chrX	11861815	-
chrX	11862038	-
chrX	11862051	-
chrX	11862065	-
chrX	11862801	-
chrX	11863002	-
chrX	11863073	-
chrX	11864579	-
chrX	11864589	-
chrX	11865886	-
chrX	11871571	-
chrX	11957755	+
chrX	11957788	+
chrX	11957821	+
chrX	11958019	+
chrX	12208172	+
chrX	12340224	+
chrX	12466140	-
chrX	12466151	-
chrX	12480092	-
chrX	12532713	+
chrX	12536164	+
chrX	12538980	+
chrX	12968933	+
chrX	12969415	+
chrX	12969416	+
chrX	13604698	+
chrX	13607572	+
chrX	13607573	+
chrX	13607590	+
chrX	13607593	+
chrX	13608022	+
chrX	13608132	+
chrX	13608141	+
chrX	13632647	+
chrX	13663294	+
chrX	13667515	+
chrX	13779157	-
chrX	14089830	+
chrX	14146368	+
chrX	14147167	+
chrX	14166125	+
chrX	14166129	+
chrX	14168301	+
chrX	14479667	-
chrX	14639557	-
chrX	14687368	-
chrX	14694671	-
chrX	14723854	-
chrX	14885613	+
chrX	14890707	+
chrX	14893199	+
chrX	14893674	+
chrX	14893901	+
chrX	14893953	+
chrX	14893957	+
chrX	14893971	+
chrX	14894656	+
chrX	14896297	+
chrX	14896298	+
chrX	14898446	+
chrX	14898809	+
chrX	14898890	+
chrX	14937333	-
chrX	14959645	-
chrX	14992526	+
chrX	14992625	+
chrX	15005912	+
chrX	15165759	-
chrX	15286718	-
chrX	15331071	-
chrX	15331074	-
chrX	15331109	-
chrX	15331382	-
chrX	15334037	-
chrX	15334060	-
chrX	15407485	-
chrX	15482725	+
chrX	15628453	+
chrX	15632219	-
chrX	15771480	-
chrX	15772208	-
chrX	15791327	+
chrX	15791792	+
chrX	15791855	+
chrX	15791887	+
chrX	15846367	-
chrX	15852606	-
chrX	15852620	-
chrX	15855669	-
chrX	16189125	-
chrX	16271869	+
chrX	16358752	-
chrX	16359898	-
chrX	16359911	-
chrX	16360231	-
chrX	16360232	-
chrX	16362595	-
chrX	16362596	-
chrX	16363663	-
chrX	16363664	-
chrX	16363792	-
chrX	16364817	-
chrX	16365262	-
chrX	16365298	-
chrX	16365323	-
chrX	16365352	-
chrX	16365844	-
chrX	16365845	-
chrX	16365846	-
chrX	16365847	-
chrX	16366694	-
chrX	16367643	-
chrX	16367670	-
chrX	16367671	-
chrX	16369671	-
chrX	16369718	-
chrX	16371512	-
chrX	16371529	-
chrX	16371591	-
chrX	16372971	-
chrX	16374737	-
chrX	16376715	-
chrX	16376716	-
chrX	16376726	-
chrX	16398273	-
chrX	16399343	-
chrX	16399464	-
chrX	16399583	-
chrX	16403691	-
chrX	16403717	-
chrX	16405844	-
chrX	16405887	-
chrX	16409170	-
chrX	16411197	-
chrX	16411519	-
chrX	16412865	-
chrX	16412866	-
chrX	16682747	+
chrX	16682754	+
chrX	16828351	+
chrX	16991098	+
chrX	17559946	+
chrX	17744004	-
chrX	17767369	-
chrX	17824684	-
chrX	17824691	-
chrX	17824766	-
chrX	17824923	-
chrX	17824925	-
chrX	17824975	-
chrX	17824981	-
chrX	17825744	-
chrX	17825749	-
chrX	17825752	-
chrX	17826782	-
chrX	17832013	-
chrX	17835570	-
chrX	17835575	-
chrX	17835602	-
chrX	17836462	-
chrX	17836482	-
chrX	17839866	-
chrX	17844090	-
chrX	17845810	-
chrX	17846749	-
chrX	17846750	-
chrX	17848536	-
chrX	17848607	-
chrX	17849387	-
chrX	17849399	-
chrX	17852242	-
chrX	17853996	-
chrX	17854107	-
chrX	17854161	-
chrX	17854577	-
chrX	17854640	-
chrX	17854643	-
chrX	17855096	-
chrX	17867292	-
chrX	17868195	-
chrX	17869609	-
chrX	17872772	-
chrX	17876177	-
chrX	17877305	-
chrX	17877844	-
chrX	17877876	-
chrX	17877880	-
chrX	17879133	-
chrX	17881257	-
chrX	17881260	-
chrX	17881264	-
chrX	17881691	-
chrX	17881821	-
chrX	17881823	-
chrX	17881829	-
chrX	17882739	-
chrX	17883755	-
chrX	17885712	-
chrX	17885717	-
chrX	17885722	-
chrX	17885723	-
chrX	17885724	-
chrX	17983762	-
chrX	18064159	+
chrX	18285098	-
chrX	18388047	-
chrX	18406271	-
chrX	18669326	+
chrX	18778977	+
chrX	18785267	-
chrX	19044887	-
chrX	19074646	+
chrX	19107872	+
chrX	19107977	+
chrX	19159148	+
chrX	19159443	+
chrX	19177914	-
chrX	19228498	-
chrX	19228555	-
chrX	19235117	-
chrX	19235426	-
chrX	19236040	-
chrX	19402480	+
chrX	19415759	-
chrX	19535621	-
chrX	19535625	-
chrX	19671931	-
chrX	19728906	-
chrX	19729050	-
chrX	19751655	+
chrX	20051543	-
chrX	20106609	-
chrX	20644469	-
chrX	20645398	-
chrX	20690653	-
chrX	21496263	-
chrX	21496635	-
chrX	21496883	-
chrX	21500455	-
chrX	21500480	-
chrX	21500535	-
chrX	21500752	-
chrX	21500753	-
chrX	21500754	-
chrX	21500764	-
chrX	21890849	+
chrX	21901552	+
chrX	21901553	+
chrX	21901568	+
chrX	21904478	+
chrX	21904549	+
chrX	21904562	+
chrX	21904571	+
chrX	21940363	-
