# Supplementary material for: Discriminative Prediction of A-To-I RNA Editing Events from DNA Sequence
Source: PLoS One. 2016 Oct 20;11(10):e0164962. doi: 10.1371/journal.pone.0164962 (PMC5072741; doi:10.1371/journal.pone.0164962)
Supplement: S2 Table — (XLSX) [file pone.0164962.s003.xlsx]

## Sheet: Sheet1
S2 Table. The genomic positions of A-to-I RNA editing events used in train sets for mouse (MM10).
CHROM	POS	STRAND
chr1	3287049	-
chr1	3287050	-
chr1	3287970	-
chr1	3287973	-
chr1	3287998	-
chr1	6260210	+
chr1	7379162	-
chr1	7379175	-
chr1	7379176	-
chr1	7379178	-
chr1	7379202	-
chr1	10031549	-
chr1	10031581	-
chr1	10031590	-
chr1	10031605	-
chr1	11596989	+
chr1	11597017	+
chr1	11597042	+
chr1	11597052	+
chr1	16561805	-
chr1	16561829	-
chr1	17637482	-
chr1	17637485	-
chr1	17637487	-
chr1	17637515	-
chr1	17637595	-
chr1	17637603	-
chr1	17637611	-
chr1	17638119	-
chr1	17638121	-
chr1	17638126	-
chr1	17638211	-
chr1	17638221	-
chr1	17638251	-
chr1	21935249	-
chr1	21935256	-
chr1	21935262	-
chr1	23875131	-
chr1	25735578	-
chr1	25735583	-
chr1	25735586	-
chr1	25773070	-
chr1	25773084	-
chr1	33769476	-
chr1	33795199	-
chr1	33795208	-
chr1	33888702	-
chr1	33890929	-
chr1	36366300	-
chr1	36433056	-
chr1	36443307	-
chr1	36504901	+
chr1	36504905	+
chr1	36504912	+
chr1	37984005	-
chr1	37984677	-
chr1	38078640	-
chr1	39381962	-
chr1	39381968	-
chr1	39381969	-
chr1	39381970	-
chr1	39381982	-
chr1	39382014	-
chr1	39382016	-
chr1	39382020	-
chr1	39382021	-
chr1	39382022	-
chr1	39384112	-
chr1	42750762	+
chr1	51011920	+
chr1	51466269	-
chr1	51466998	-
chr1	58387099	-
chr1	58387176	-
chr1	58387185	-
chr1	58389647	-
chr1	58391382	-
chr1	58415989	-
chr1	59641846	-
chr1	59641856	-
chr1	59641903	-
chr1	59641906	-
chr1	59641911	-
chr1	59641912	-
chr1	59717462	+
chr1	60100917	+
chr1	60100918	+
chr1	60151786	+
chr1	60336840	+
chr1	60445823	+
chr1	60489197	+
chr1	63059674	-
chr1	63117003	+
chr1	63117047	+
chr1	63117052	+
chr1	63117284	+
chr1	63125395	+
chr1	63125399	+
chr1	66671876	+
chr1	66672179	+
chr1	66672183	+
chr1	66672714	+
chr1	68815782	-
chr1	68936389	-
chr1	68950394	-
chr1	74242252	+
chr1	74563381	-
chr1	74580499	-
chr1	74592425	+
chr1	74703569	+
chr1	75139302	-
chr1	75193549	+
chr1	75193552	+
chr1	75193556	+
chr1	75193561	+
chr1	75422005	+
chr1	75422064	+
chr1	79701631	-
chr1	84775534	-
chr1	84904184	-
chr1	84904189	-
chr1	86126952	+
chr1	86277700	+
chr1	86277720	+
chr1	86277721	+
chr1	86345239	-
chr1	86345911	-
chr1	86345916	-
chr1	86345930	-
chr1	86347736	-
chr1	86347737	-
chr1	86347967	-
chr1	86348806	-
chr1	86348814	-
chr1	86350105	-
chr1	91392781	-
chr1	91392789	-
chr1	91394629	-
chr1	93353247	+
chr1	93353248	+
chr1	93371568	+
chr1	93371572	+
chr1	93371585	+
chr1	93371629	+
chr1	93371640	+
chr1	93371645	+
chr1	93371646	+
chr1	93371652	+
chr1	93371657	+
chr1	93371671	+
chr1	93409820	-
chr1	93412225	-
chr1	104781730	+
chr1	104781732	+
chr1	104781968	+
chr1	105740002	+
chr1	105740029	+
chr1	105740063	+
chr1	123323294	-
chr1	123323341	-
chr1	123323347	-
chr1	123323455	-
chr1	123323458	-
chr1	123323472	-
chr1	123323484	-
chr1	123323513	-
chr1	123323529	-
chr1	123323536	-
chr1	123323543	-
chr1	123323564	-
chr1	123323597	-
chr1	123323608	-
chr1	124766356	-
chr1	128190071	+
chr1	128190078	+
chr1	128192180	+
chr1	128192181	+
chr1	128192189	+
chr1	128192215	+
chr1	128192222	+
chr1	128273311	+
chr1	128273330	+
chr1	128273344	+
chr1	128273904	+
chr1	128273907	+
chr1	131175601	+
chr1	132025673	-
chr1	132025701	-
chr1	132025706	-
chr1	132025715	-
chr1	132025722	-
chr1	132025734	-
chr1	132571141	-
chr1	132571146	-
chr1	132571167	-
chr1	132895653	+
chr1	132895656	+
chr1	132895663	+
chr1	132923770	+
chr1	132985837	-
chr1	132999565	-
chr1	132999627	-
chr1	133138010	+
chr1	133298257	+
chr1	134226233	-
chr1	134779538	-
chr1	135597397	+
chr1	143755364	-
chr1	143755371	-
chr1	143755378	-
chr1	143755383	-
chr1	150383734	-
chr1	150384054	-
chr1	151439291	+
chr1	151439293	+
chr1	151444956	+
chr1	153870353	-
chr1	153870358	-
chr1	156007981	-
chr1	156427612	-
chr1	156428031	-
chr1	160321129	-
chr1	160321144	-
chr1	162596010	+
chr1	162598198	+
chr1	162598204	+
chr1	164444957	-
chr1	164444958	-
chr1	165231202	-
chr1	165231213	-
chr1	165231216	-
chr1	165231220	-
chr1	165330246	-
chr1	170321073	-
chr1	170884606	-
chr1	171138294	-
chr1	171324329	-
chr1	171324339	-
chr1	177041321	-
chr1	177208407	-
chr1	177757309	-
chr1	177761083	-
chr1	178311156	-
chr1	178952210	-
chr1	178952211	-
chr1	178952247	-
chr1	179766597	-
chr1	180090274	+
chr1	180125408	+
chr1	180125419	+
chr1	180125424	+
chr1	180125441	+
chr1	180125445	+
chr1	180126751	+
chr1	180126757	+
chr1	180126775	+
chr1	180126782	+
chr1	180126791	+
chr1	180126805	+
chr1	180126814	+
chr1	181096455	-
chr1	181146965	+
chr1	182298362	+
chr1	182321651	-
chr1	182878561	+
chr1	182878583	+
chr1	182878585	+
chr1	182878586	+
chr1	182878591	+
chr1	182878595	+
chr1	182878601	+
chr1	182878603	+
chr1	182878613	+
chr1	182878617	+
chr1	182878662	+
chr1	182878663	+
chr1	182878675	+
chr1	182878680	+
chr1	182878697	+
chr1	182879958	+
chr1	182879964	+
chr1	182879972	+
chr1	182879982	+
chr1	182880057	+
chr1	182880075	+
chr1	184901633	-
chr1	184904227	-
chr1	184904233	-
chr1	184904290	-
chr1	190989813	-
chr1	191017122	-
chr1	191017129	-
chr1	191313582	-
chr1	195043553	-
chr1	195043554	-
chr1	195084136	-
chr1	195084142	-
chr10	5027327	-
chr10	5181330	-
chr10	5810755	-
chr10	5810756	-
chr10	7115794	-
chr10	7116580	-
chr10	7116588	-
chr10	7645084	-
chr10	7645094	-
chr10	7648514	-
chr10	13007298	-
chr10	13007325	-
chr10	13007327	-
chr10	13007361	-
chr10	18642588	-
chr10	20191157	+
chr10	20252126	+
chr10	20252131	+
chr10	20253043	+
chr10	20253044	+
chr10	20255554	+
chr10	20336209	+
chr10	30608888	-
chr10	30608896	-
chr10	32680250	-
chr10	33803021	-
chr10	33992477	-
chr10	33992478	-
chr10	33993365	-
chr10	39648399	-
chr10	39858746	+
chr10	49242461	-
chr10	49242488	-
chr10	49242544	-
chr10	49244289	-
chr10	49244330	-
chr10	49244334	-
chr10	49248581	-
chr10	49248641	-
chr10	49248733	-
chr10	49249912	-
chr10	49249922	-
chr10	49250017	-
chr10	49250040	-
chr10	49250110	-
chr10	49250442	-
chr10	49272776	-
chr10	49272789	-
chr10	49386965	-
chr10	49386985	-
chr10	49386990	-
chr10	49386995	-
chr10	49387007	-
chr10	49387034	-
chr10	49387049	-
chr10	57507125	+
chr10	57507156	+
chr10	57507167	+
chr10	57507908	+
chr10	57507916	+
chr10	58488185	+
chr10	58488205	+
chr10	58488206	+
chr10	58488214	+
chr10	58488284	+
chr10	59985231	-
chr10	59985321	-
chr10	59985331	-
chr10	59985345	-
chr10	62767922	-
chr10	62767939	-
chr10	62789097	-
chr10	62809763	-
chr10	62997189	+
chr10	63022219	-
chr10	63264738	+
chr10	63264815	+
chr10	63265188	+
chr10	63284464	+
chr10	63297416	+
chr10	63297421	+
chr10	67022568	-
chr10	67241511	+
chr10	69905396	+
chr10	69905402	+
chr10	70019716	+
chr10	70546845	+
chr10	70546849	+
chr10	70546937	+
chr10	72663576	+
chr10	75462998	+
chr10	75649273	-
chr10	75649274	-
chr10	76475264	+
chr10	76475269	+
chr10	76475277	+
chr10	76475285	+
chr10	76475320	+
chr10	76555545	+
chr10	76555582	+
chr10	76555590	+
chr10	77301781	-
chr10	77322603	-
chr10	77322607	-
chr10	77322608	-
chr10	77322621	-
chr10	77322631	-
chr10	77324031	-
chr10	77324052	-
chr10	77324060	-
chr10	77324068	-
chr10	77324084	-
chr10	77324088	-
chr10	77324089	-
chr10	77615196	+
chr10	77615215	+
chr10	78186182	-
chr10	78186183	-
chr10	78186345	-
chr10	79623394	-
chr10	79674601	+
chr10	79686216	+
chr10	79690460	+
chr10	79757557	+
chr10	79757602	+
chr10	79811888	+
chr10	79818716	+
chr10	79818847	+
chr10	79818869	+
chr10	79818908	+
chr10	79922599	+
chr10	79922600	+
chr10	79922605	+
chr10	79922625	+
chr10	79922666	+
chr10	79922671	+
chr10	79923016	+
chr10	80123160	+
chr10	80686435	-
chr10	80956365	-
chr10	80960148	-
chr10	81030439	-
chr10	81346249	-
chr10	81561618	+
chr10	81563225	+
chr10	82650779	-
chr10	82737488	+
chr10	83622666	-
chr10	83622673	-
chr10	86836339	+
chr10	86836354	+
chr10	86836358	+
chr10	86837227	+
chr10	86837235	+
chr10	86837257	+
chr10	86837259	+
chr10	86837260	+
chr10	86837264	+
chr10	86837267	+
chr10	86837287	+
chr10	86837288	+
chr10	86837334	+
chr10	88417649	+
chr10	88417655	+
chr10	88470177	-
chr10	90699768	+
chr10	90700126	+
chr10	90701013	+
chr10	90752644	+
chr10	90958233	+
chr10	90959955	+
chr10	90960034	+
chr10	90960037	+
chr10	90960042	+
chr10	90990709	-
chr10	91105607	+
chr10	91105890	+
chr10	91105898	+
chr10	91114660	-
chr10	91114662	-
chr10	91114675	-
chr10	91114676	-
chr10	91114678	-
chr10	91114679	-
chr10	91114683	-
chr10	91114684	-
chr10	91114696	-
chr10	91114714	-
chr10	91114738	-
chr10	91114739	-
chr10	91115034	-
chr10	91115037	-
chr10	91115040	-
chr10	91115041	-
chr10	91115042	-
chr10	93964622	-
chr10	93966064	-
chr10	94221362	+
chr10	94221372	+
chr10	95490971	-
chr10	95491018	-
chr10	102095752	+
chr10	102095764	+
chr10	108531968	-
chr10	108531973	-
chr10	108531983	-
chr10	108723236	-
chr10	108774921	-
chr10	108775030	-
chr10	108775037	-
chr10	110181882	-
chr10	110181885	-
chr10	110181892	-
chr10	110184608	-
chr10	110184635	-
chr10	110184643	-
chr10	110184650	-
chr10	110184664	-
chr10	110184669	-
chr10	110184676	-
chr10	111211647	+
chr10	111476135	+
chr10	111478892	+
chr10	114823307	+
chr10	115340466	-
chr10	115340472	-
chr10	117096229	-
chr10	117096238	-
chr10	121549599	-
chr10	121551023	-
chr10	122890295	+
chr10	122890298	+
chr10	127046482	+
chr10	127061525	+
chr10	127061549	+
chr10	127061561	+
chr10	127061565	+
chr10	127061573	+
chr10	127061599	+
chr10	127061628	+
chr10	127061631	+
chr10	127061634	+
chr10	127112841	-
chr10	127169072	+
chr10	127169120	+
chr10	127169137	+
chr10	127202428	-
chr10	127202437	-
chr10	127205135	-
chr10	127398320	+
chr10	127466485	+
chr10	127466556	+
chr10	127475990	+
chr10	127477473	+
chr10	127480098	+
chr10	127480114	+
chr10	127482232	+
chr10	127482239	+
chr10	127483807	+
chr10	127585723	-
chr10	127585759	-
chr10	128098936	+
chr10	128196138	+
chr10	128196144	+
chr10	128196162	+
chr10	128196895	+
chr10	128196904	+
chr10	128196915	+
chr10	128197342	+
chr10	128197348	+
chr10	128197351	+
chr10	128354650	+
chr10	128354659	+
chr10	128365446	-
chr10	128365452	-
chr10	128365455	-
chr10	128365474	-
chr10	128365480	-
chr10	128367449	-
chr10	128402923	-
chr10	128404550	-
chr10	128404559	-
chr10	128404563	-
chr10	128441273	+
chr10	128506461	+
chr10	128506468	+
chr10	128506473	+
chr11	3233150	+
chr11	3233159	+
chr11	3233169	+
chr11	3233662	+
chr11	3233663	+
chr11	3238533	+
chr11	3318988	+
chr11	3319531	+
chr11	3457590	+
chr11	3498459	-
chr11	3706908	-
chr11	3706919	-
chr11	3706927	-
chr11	3709977	-
chr11	4141399	-
chr11	4142032	-
chr11	4142042	-
chr11	4142046	-
chr11	4142048	-
chr11	4142082	-
chr11	4142085	-
chr11	4142107	-
chr11	4142108	-
chr11	4878679	+
chr11	4879207	+
chr11	4881642	+
chr11	4881656	+
chr11	4881661	+
chr11	5075873	-
chr11	5076813	-
chr11	5076827	-
chr11	5122198	-
chr11	5123399	+
chr11	5123409	+
chr11	6260895	-
chr11	6260905	-
chr11	6354687	+
chr11	6393227	+
chr11	7169112	+
chr11	20031177	-
chr11	20228606	-
chr11	22977680	+
chr11	22977689	+
chr11	23030465	+
chr11	23270387	+
chr11	23463092	+
chr11	23463099	+
chr11	23478368	+
chr11	23480361	+
chr11	23480364	+
chr11	23480391	+
chr11	23485538	+
chr11	23486505	+
chr11	29151274	+
chr11	29190863	+
chr11	29190873	+
chr11	29202614	-
chr11	29216690	-
chr11	29241669	-
chr11	29530920	+
chr11	29530924	+
chr11	29531065	+
chr11	29531152	+
chr11	29531153	+
chr11	29531543	+
chr11	29532978	+
chr11	29533035	+
chr11	29935028	-
chr11	30101758	-
chr11	30101812	-
chr11	30927239	-
chr11	30927262	-
chr11	30927265	-
chr11	30927276	-
chr11	30927277	-
chr11	30927514	-
chr11	30936187	-
chr11	35787911	+
chr11	43680829	-
chr11	43684145	+
chr11	43684150	+
chr11	43693725	+
chr11	43693728	+
chr11	43702940	+
chr11	43715997	+
chr11	43716002	+
chr11	43716014	+
chr11	43717696	+
chr11	43717697	+
chr11	43717728	+
chr11	43717737	+
chr11	43725011	-
chr11	45930598	-
chr11	46271860	-
chr11	46272643	-
chr11	48814325	-
chr11	48814332	-
chr11	50116830	+
chr11	50165566	+
chr11	50167207	+
chr11	50220742	-
chr11	50223582	-
chr11	50819456	-
chr11	50819465	-
chr11	50819485	-
chr11	51593000	-
chr11	51593017	-
chr11	51593022	-
chr11	51597835	-
chr11	51656099	+
chr11	51786444	+
chr11	51786454	+
chr11	52027579	+
chr11	52027584	+
chr11	52027589	+
chr11	52027591	+
chr11	52027592	+
chr11	52027603	+
chr11	52027604	+
chr11	52027609	+
chr11	52027749	+
chr11	52027759	+
chr11	52027767	+
chr11	52027768	+
chr11	52027773	+
chr11	52027780	+
chr11	52027783	+
chr11	52027787	+
chr11	52027793	+
chr11	52027827	+
chr11	52027829	+
chr11	52027830	+
chr11	52027831	+
chr11	52027835	+
chr11	52027841	+
chr11	52027850	+
chr11	52027858	+
chr11	52027860	+
chr11	52027865	+
chr11	52027866	+
chr11	52123857	+
chr11	52123865	+
chr11	52248125	+
chr11	53264295	-
chr11	53264312	-
chr11	53264326	-
chr11	53264339	-
chr11	53264344	-
chr11	53264348	-
chr11	53264351	-
chr11	53264355	-
chr11	53264358	-
chr11	54356937	+
chr11	54357480	+
chr11	54869283	+
chr11	54987773	-
chr11	57497287	-
chr11	57499612	-
chr11	58324947	-
chr11	58324973	-
chr11	58327268	-
chr11	58327308	-
chr11	59403453	-
chr11	59405679	-
chr11	59405695	-
chr11	59405704	-
chr11	59446806	-
chr11	59456201	+
chr11	59456203	+
chr11	59456218	+
chr11	59456246	+
chr11	59456257	+
chr11	59456266	+
chr11	59456275	+
chr11	59456276	+
chr11	59458295	+
chr11	59458298	+
chr11	59458313	+
chr11	59458314	+
chr11	59458319	+
chr11	59458334	+
chr11	59458359	+
chr11	59458360	+
chr11	59458363	+
chr11	59458375	+
chr11	59458377	+
chr11	59458378	+
chr11	59458416	+
chr11	59511055	+
chr11	60236833	-
chr11	60357156	+
chr11	61511151	+
chr11	61511479	+
chr11	61511486	+
chr11	61511494	+
chr11	61511497	+
chr11	61511498	+
chr11	61520267	-
chr11	61520270	-
chr11	61520281	-
chr11	61520282	-
chr11	61520295	-
chr11	61779008	-
chr11	61779021	-
chr11	61779024	-
chr11	61787279	-
chr11	61837612	-
chr11	62141410	+
chr11	62141424	+
chr11	62322878	+
chr11	62322883	+
chr11	62322890	+
chr11	62323401	+
chr11	62323415	+
chr11	62325982	+
chr11	62328628	+
chr11	65699838	-
chr11	65722295	-
chr11	65722305	-
chr11	65722310	-
chr11	65723976	-
chr11	65724050	-
chr11	65724053	-
chr11	67065218	+
chr11	67065224	+
chr11	68985976	-
chr11	68985982	-
chr11	69302011	-
chr11	69302047	-
chr11	69302057	-
chr11	69378987	-
chr11	69385854	-
chr11	69385858	-
chr11	69387868	-
chr11	69387873	-
chr11	69387882	-
chr11	69387896	-
chr11	69387901	-
chr11	69623353	+
chr11	69635510	+
chr11	69771133	+
chr11	69783131	+
chr11	69783302	+
chr11	69784403	+
chr11	69784405	+
chr11	69786379	+
chr11	69786386	+
chr11	69786391	+
chr11	69786396	+
chr11	69938826	+
chr11	70032075	+
chr11	70032084	+
chr11	70032124	+
chr11	70032663	+
chr11	70032664	+
chr11	70033095	+
chr11	70033139	+
chr11	70033881	+
chr11	70034984	+
chr11	70034998	+
chr11	70035177	+
chr11	70035219	+
chr11	70035262	+
chr11	70035271	+
chr11	70035822	+
chr11	70035986	+
chr11	70037043	+
chr11	70037118	+
chr11	70037120	+
chr11	70037127	+
chr11	70037188	+
chr11	70037221	+
chr11	70046476	+
chr11	70598221	+
chr11	70643763	-
chr11	70643832	-
chr11	70672584	-
chr11	70672613	-
chr11	70672980	-
chr11	70673023	-
chr11	70684958	-
chr11	70731855	+
chr11	70731868	+
chr11	70731876	+
chr11	70731887	+
chr11	70731888	+
chr11	70731899	+
chr11	70975252	+
chr11	72163066	-
chr11	72163070	-
chr11	72163078	-
chr11	74711729	-
chr11	74856727	-
chr11	74856759	-
chr11	74856773	-
chr11	74924447	-
chr11	75176340	-
chr11	75176344	-
chr11	75176383	-
chr11	75176384	-
chr11	75176432	-
chr11	75177459	-
chr11	75177471	-
chr11	75300560	-
chr11	75300577	-
chr11	75300578	-
chr11	75300584	-
chr11	75300593	-
chr11	75300610	-
chr11	75300618	-
chr11	75300623	-
chr11	75300630	-
chr11	75300631	-
chr11	75300999	-
chr11	75301000	-
chr11	75301015	-
chr11	75301019	-
chr11	75527336	-
chr11	75599560	+
chr11	75613392	+
chr11	75642195	+
chr11	75642201	+
chr11	75642208	+
chr11	75642215	+
chr11	75642218	+
chr11	75642227	+
chr11	75643728	+
chr11	75646200	+
chr11	75646209	+
chr11	75646219	+
chr11	75646231	+
chr11	75699325	+
chr11	75699407	+
chr11	75700919	+
chr11	75744450	+
chr11	76444508	-
chr11	76470979	-
chr11	76776102	-
chr11	76776121	-
chr11	77467460	+
chr11	77536054	-
chr11	78295201	+
chr11	78295214	+
chr11	78295218	+
chr11	78295227	+
chr11	78295233	+
chr11	78295278	+
chr11	78296654	+
chr11	78296661	+
chr11	78297396	+
chr11	78297927	+
chr11	78297928	+
chr11	78297932	+
chr11	78298093	+
chr11	78298137	+
chr11	78298158	+
chr11	78298160	+
chr11	78300160	+
chr11	78300575	+
chr11	78300614	+
chr11	78300619	+
chr11	78621512	-
chr11	79296705	-
chr11	79296710	-
chr11	79296717	-
chr11	79296721	-
chr11	79486785	-
chr11	79486796	-
chr11	79486987	-
chr11	79487035	-
chr11	79487039	-
chr11	79487042	-
chr11	79572782	+
chr11	79572795	+
chr11	79577434	+
chr11	80351029	+
chr11	80408951	+
chr11	80408954	+
chr11	81186327	-
chr11	81186328	-
chr11	81186339	-
chr11	81855010	-
chr11	81855013	-
chr11	81855014	-
chr11	81855016	-
chr11	81855086	-
chr11	81855096	-
chr11	81855126	-
chr11	82874290	-
chr11	82874497	-
chr11	82874506	-
chr11	82874538	-
chr11	82875813	-
chr11	82875949	-
chr11	82875954	-
chr11	82962564	+
chr11	82962584	+
chr11	82962595	+
chr11	82962612	+
chr11	82962617	+
chr11	82962620	+
chr11	82962621	+
chr11	82962655	+
chr11	82962657	+
chr11	82963522	+
chr11	83400653	+
chr11	83420645	-
chr11	84087478	-
chr11	84087482	-
chr11	84090043	-
chr11	84098319	-
chr11	86507218	-
chr11	86507219	-
chr11	86508736	-
chr11	86509158	-
chr11	86509986	-
chr11	86540409	-
chr11	86540438	-
chr11	86540635	-
chr11	87066634	-
chr11	87066639	-
chr11	87066867	-
chr11	87066875	-
chr11	87115184	+
chr11	87342093	-
chr11	87342098	-
chr11	87378495	-
chr11	88059560	+
chr11	88059572	+
chr11	88059582	+
chr11	88064112	+
chr11	88064115	+
chr11	88064143	+
chr11	88064144	+
chr11	88352175	-
chr11	88722559	+
chr11	93898695	+
chr11	93898700	+
chr11	93898702	+
chr11	94105763	+
chr11	94108347	+
chr11	94118500	+
chr11	94118507	+
chr11	94122217	+
chr11	94122227	+
chr11	94122232	+
chr11	94122233	+
chr11	94122238	+
chr11	94122244	+
chr11	94333629	+
chr11	94335304	+
chr11	94336139	+
chr11	94336149	+
chr11	94336389	+
chr11	94338034	+
chr11	94540474	-
chr11	94540492	-
chr11	94540676	-
chr11	94542013	-
chr11	94542024	-
chr11	94542033	-
chr11	96071642	-
chr11	96071643	-
chr11	96071662	-
chr11	96815336	-
chr11	96815339	-
chr11	96816314	-
chr11	96964962	+
chr11	96964964	+
chr11	96965020	+
chr11	96965024	+
chr11	97062841	+
chr11	97215163	-
chr11	97239870	-
chr11	97239885	-
chr11	97239894	-
chr11	97328617	+
chr11	97328630	+
chr11	97328663	+
chr11	97328664	+
chr11	97328686	+
chr11	97385970	+
chr11	97386442	+
chr11	97387666	+
chr11	97387674	+
chr11	97513748	-
chr11	97513776	-
chr11	97513781	-
chr11	97513784	-
chr11	97513810	-
chr11	97513878	-
chr11	97514122	-
chr11	97514803	-
chr11	97514812	-
chr11	97514827	-
chr11	97514853	-
chr11	97515428	-
chr11	97515432	-
chr11	97515439	-
chr11	97515446	-
chr11	97515461	-
chr11	97515463	-
chr11	97515469	-
chr11	97515481	-
chr11	97515482	-
chr11	97538791	-
chr11	97538804	-
chr11	97644785	-
chr11	97644856	-
chr11	97644864	-
chr11	97645037	-
chr11	97654222	-
chr11	97707891	+
chr11	97843174	+
chr11	97843182	+
chr11	97843183	+
chr11	97844228	+
chr11	97845741	+
chr11	97845748	+
chr11	98277993	+
chr11	98766092	+
chr11	98829687	+
chr11	98829698	+
chr11	98829702	+
chr11	98829703	+
chr11	98829759	+
chr11	98829765	+
chr11	98830711	+
chr11	98830712	+
chr11	98842922	+
chr11	98842931	+
chr11	99239889	-
chr11	100439799	-
chr11	100501674	-
chr11	100501751	-
chr11	100587514	-
chr11	100597966	-
chr11	101031741	+
chr11	101031751	+
chr11	101032423	+
chr11	101032424	+
chr11	101032427	+
chr11	101052052	+
chr11	101052067	+
chr11	101052077	+
chr11	101052081	+
chr11	101054585	+
chr11	101198281	-
chr11	101198300	-
chr11	101198681	-
chr11	101198731	-
chr11	101198762	-
chr11	101198777	-
chr11	101198903	-
chr11	101198908	-
chr11	101198976	-
chr11	101296769	-
chr11	101296772	-
chr11	101403683	-
chr11	101578871	+
chr11	101578878	+
chr11	101578879	+
chr11	101578885	+
chr11	101768322	+
chr11	101768327	+
chr11	101768335	+
chr11	101768339	+
chr11	102001096	-
chr11	102003308	-
chr11	102016927	-
chr11	102511507	-
chr11	102511522	-
chr11	102511523	-
chr11	102511559	-
chr11	102519302	-
chr11	102519329	-
chr11	102519545	-
chr11	102525651	-
chr11	102525661	-
chr11	102525666	-
chr11	102526886	-
chr11	102860970	-
chr11	102860979	-
chr11	102860984	-
chr11	102863907	-
chr11	102865938	-
chr11	102865939	-
chr11	102866914	-
chr11	103021816	-
chr11	103024399	-
chr11	103075318	-
chr11	103075324	-
chr11	103125825	-
chr11	103125826	-
chr11	103125874	-
chr11	103125887	-
chr11	103127422	-
chr11	103127437	-
chr11	103127447	-
chr11	103127452	-
chr11	103129339	-
chr11	103189052	-
chr11	103189077	-
chr11	103189083	-
chr11	103189084	-
chr11	103189091	-
chr11	103189101	-
chr11	103189112	-
chr11	103189127	-
chr11	103189153	-
chr11	103684853	-
chr11	103684867	-
chr11	103684905	-
chr11	103684915	-
chr11	103684919	-
chr11	103684922	-
chr11	103684953	-
chr11	103684966	-
chr11	103828894	-
chr11	103828973	-
chr11	104286866	+
chr11	104297196	+
chr11	104300638	+
chr11	104300713	+
chr11	104300717	+
chr11	104312957	+
chr11	105135684	+
chr11	106175406	-
chr11	106175408	-
chr11	106176363	-
chr11	106392415	-
chr11	106770430	-
chr11	106825809	-
chr11	107090737	-
chr11	109232517	-
chr11	109234358	-
chr11	109234367	-
chr11	109253743	-
chr11	109253749	-
chr11	109253750	-
chr11	109253757	-
chr11	109463753	-
chr11	109467962	-
chr11	109468570	-
chr11	113706049	+
chr11	114901818	+
chr11	114901820	+
chr11	114901823	+
chr11	114901834	+
chr11	114902762	+
chr11	114902776	+
chr11	114902780	+
chr11	115264030	-
chr11	115264036	-
chr11	115278879	-
chr11	115407644	+
chr11	115407803	+
chr11	115408624	+
chr11	115408642	+
chr11	115500100	-
chr11	115500154	-
chr11	115571902	+
chr11	115571903	+
chr11	115580918	-
chr11	115624622	-
chr11	115966606	+
chr11	116055537	+
chr11	116055539	+
chr11	116055546	+
chr11	116084501	-
chr11	116084506	-
chr11	116084508	-
chr11	116084525	-
chr11	116084535	-
chr11	116122824	-
chr11	116122829	-
chr11	116122845	-
chr11	116177737	-
chr11	116236704	+
chr11	116236713	+
chr11	116236720	+
chr11	116388278	-
chr11	116473930	-
chr11	116473949	-
chr11	116473950	-
chr11	116581137	-
chr11	119146800	-
chr11	119562725	+
chr11	119562737	+
chr11	119562738	+
chr11	119562743	+
chr11	119562791	+
chr11	119562807	+
chr11	119562814	+
chr11	119562815	+
chr11	119562825	+
chr11	120100729	+
chr11	121234253	+
chr11	121234287	+
chr11	121234448	+
chr11	121303911	+
chr11	121323315	-
chr11	121323333	-
chr11	121323337	-
chr11	121323350	-
chr11	121323355	-
chr11	121361306	-
chr12	3244983	+
chr12	3244986	+
chr12	3399251	+
chr12	3399256	+
chr12	3399267	+
chr12	3399614	+
chr12	3399634	+
chr12	3400037	+
chr12	3404167	+
chr12	3404168	+
chr12	3404229	+
chr12	3404248	+
chr12	3404265	+
chr12	3404266	+
chr12	3404609	+
chr12	3404616	+
chr12	3404617	+
chr12	3404637	+
chr12	3404647	+
chr12	3404648	+
chr12	3404660	+
chr12	3803841	-
chr12	3828324	+
chr12	4019659	-
chr12	4647792	+
chr12	4855119	+
chr12	4857089	+
chr12	8716359	+
chr12	17429808	+
chr12	17429859	+
chr12	21333629	-
chr12	21333647	-
chr12	21333657	-
chr12	21333720	-
chr12	21561581	+
chr12	21561587	+
chr12	21561608	+
chr12	21561623	+
chr12	21561630	+
chr12	21561631	+
chr12	21561811	+
chr12	21561814	+
chr12	21561820	+
chr12	21562030	+
chr12	21562033	+
chr12	21562034	+
chr12	24520736	+
chr12	24520737	+
chr12	24546846	+
chr12	25049033	+
chr12	25054650	+
chr12	25060147	+
chr12	25060270	+
chr12	25060276	+
chr12	25060283	+
chr12	25060293	+
chr12	25060296	+
chr12	25060305	+
chr12	33120508	-
chr12	33120510	-
chr12	33120532	-
chr12	33120547	-
chr12	33120548	-
chr12	33120550	-
chr12	33120564	-
chr12	33120576	-
chr12	33120586	-
chr12	36094924	-
chr12	36094928	-
chr12	40209686	-
chr12	40209769	-
chr12	40210528	-
chr12	40210534	-
chr12	40210542	-
chr12	40210545	-
chr12	40210552	-
chr12	40210553	-
chr12	40210562	-
chr12	40210572	-
chr12	40210573	-
chr12	40210592	-
chr12	46700334	-
chr12	51371407	+
chr12	51732540	+
chr12	51732598	+
chr12	51733978	+
chr12	51733983	+
chr12	51735251	+
chr12	51834625	+
chr12	54672285	-
chr12	54672357	-
chr12	54749939	-
chr12	54749983	-
chr12	55055954	-
chr12	55818069	-
chr12	61572171	+
chr12	61572195	+
chr12	61598432	+
chr12	61598441	+
chr12	61598452	+
chr12	61680728	+
chr12	65045025	+
chr12	65045029	+
chr12	65051932	+
chr12	65067208	-
chr12	66674255	-
chr12	69301154	+
chr12	69301155	+
chr12	69301213	+
chr12	69301220	+
chr12	69308624	+
chr12	69308625	+
chr12	69742094	-
chr12	69742096	-
chr12	69742109	-
chr12	70953909	+
chr12	70988256	+
chr12	70994601	+
chr12	70994629	+
chr12	70994636	+
chr12	70995129	+
chr12	70995132	+
chr12	70995135	+
chr12	70995158	+
chr12	70995171	+
chr12	70995180	+
chr12	70995210	+
chr12	70995211	+
chr12	70995214	+
chr12	71006603	-
chr12	71133971	-
chr12	72739284	-
chr12	72906957	-
chr12	72907641	-
chr12	72909053	-
chr12	72909061	-
chr12	72909063	-
chr12	72909339	-
chr12	72909374	-
chr12	72909381	-
chr12	72909384	-
chr12	72909386	-
chr12	72909387	-
chr12	73175609	+
chr12	73175617	+
chr12	73175623	+
chr12	73928840	+
chr12	75458021	-
chr12	75458027	-
chr12	75458030	-
chr12	76347060	-
chr12	76347074	-
chr12	76347079	-
chr12	78232320	+
chr12	78836830	-
chr12	78841212	-
chr12	78841748	-
chr12	78841751	-
chr12	78842157	-
chr12	78877417	+
chr12	78960811	-
chr12	78960818	-
chr12	79145129	-
chr12	79154497	-
chr12	79155454	-
chr12	79170362	-
chr12	80481221	+
chr12	80634758	-
chr12	80701217	+
chr12	80722652	+
chr12	80722655	+
chr12	80722662	+
chr12	80722698	+
chr12	80722699	+
chr12	80722703	+
chr12	80722719	+
chr12	80722725	+
chr12	80722726	+
chr12	80722751	+
chr12	80723704	+
chr12	80723705	+
chr12	80723710	+
chr12	80723736	+
chr12	80723749	+
chr12	80723752	+
chr12	80723763	+
chr12	80723768	+
chr12	80723769	+
chr12	80723797	+
chr12	80723807	+
chr12	80723809	+
chr12	81960558	+
chr12	83655134	+
chr12	83814289	-
chr12	83814294	-
chr12	83814301	-
chr12	83818895	-
chr12	83818899	-
chr12	83818903	-
chr12	83818918	-
chr12	83822958	-
chr12	84045340	+
chr12	84140726	+
chr12	84341954	+
chr12	84341973	+
chr12	84341977	+
chr12	84341993	+
chr12	84432805	+
chr12	84610303	-
chr12	84610306	-
chr12	84922710	-
chr12	84972419	+
chr12	84972426	+
chr12	85065246	+
chr12	85065247	+
chr12	85065630	+
chr12	85067400	+
chr12	85067402	+
chr12	85067405	+
chr12	85067481	+
chr12	85067486	+
chr12	85079441	+
chr12	85079470	+
chr12	85081487	+
chr12	85081509	+
chr12	85081514	+
chr12	85085637	+
chr12	85085640	+
chr12	85113003	+
chr12	85120599	+
chr12	85124399	+
chr12	85124408	+
chr12	85124418	+
chr12	85124422	+
chr12	85124427	+
chr12	85124475	+
chr12	85124478	+
chr12	85124484	+
chr12	85235104	-
chr12	85235112	-
chr12	86954656	+
chr12	86955168	+
chr12	86956755	+
chr12	87156579	+
chr12	87156581	+
chr12	88886808	+
chr12	88886820	+
chr12	89577253	+
chr12	89577256	+
chr12	89638150	+
chr12	89638175	+
chr12	89638187	+
chr12	89638188	+
chr12	89638191	+
chr12	89638197	+
chr12	89638244	+
chr12	89638245	+
chr12	89638248	+
chr12	89638253	+
chr12	89638261	+
chr12	89638296	+
chr12	89638306	+
chr12	89644409	+
chr12	89644410	+
chr12	89644411	+
chr12	89644412	+
chr12	89645353	+
chr12	89645358	+
chr12	89916507	+
chr12	89916531	+
chr12	90019972	+
chr12	90019974	+
chr12	90019979	+
chr12	90019985	+
chr12	90020083	+
chr12	90020891	+
chr12	90020896	+
chr12	90020902	+
chr12	90020904	+
chr12	90020907	+
chr12	90020920	+
chr12	90020921	+
chr12	90020922	+
chr12	90020936	+
chr12	90020937	+
chr12	90020960	+
chr12	91638662	-
chr12	91822916	-
chr12	91822926	-
chr12	91822928	-
chr12	98896209	-
chr12	98896215	-
chr12	98896216	-
chr12	98896224	-
chr12	98897124	-
chr12	100333744	-
chr12	100333745	-
chr12	100334096	-
chr12	100334131	-
chr12	100334141	-
chr12	100343057	-
chr12	100343058	-
chr12	100343061	-
chr12	100343065	-
chr12	100343075	-
chr12	100343078	-
chr12	100343079	-
chr12	100343097	-
chr12	100871715	+
chr12	100874943	-
chr12	100874944	-
chr12	100874951	-
chr12	100874960	-
chr12	101919872	-
chr12	101921631	-
chr12	102260902	+
chr12	102486569	+
chr12	102486598	+
chr12	102486603	+
chr12	102965382	+
chr12	103604161	+
chr12	105790155	+
chr12	105790162	+
chr12	108115974	-
chr12	109027765	+
chr12	109547644	+
chr12	109547961	+
chr12	109585859	+
chr12	109607879	+
chr12	109676457	+
chr12	109676467	+
chr12	109715651	+
chr12	109722775	+
chr12	109726873	+
chr12	110966753	+
chr12	111309987	-
chr12	111311349	-
chr12	111311350	-
chr12	111645822	+
chr12	111645823	+
chr12	111645831	+
chr12	111645842	+
chr12	111649474	+
chr12	111651558	+
chr12	111651565	+
chr12	111651598	+
chr12	111739043	+
chr12	111779196	+
chr12	111779209	+
chr12	111799151	+
chr12	111799161	+
chr12	111799169	+
chr12	111799170	+
chr12	112957235	-
chr12	112957246	-
chr12	112957248	-
chr12	112957251	-
chr12	112957260	-
chr12	112958169	-
chr12	112958175	-
chr12	112958189	-
chr12	112958195	-
chr12	112958216	-
chr12	112958239	-
chr12	112958242	-
chr12	112971524	-
chr12	112985153	-
chr12	116607705	+
chr12	116607721	+
chr12	116607725	+
chr13	3652310	+
chr13	3652324	+
chr13	3652325	+
chr13	3652353	+
chr13	3652360	+
chr13	3652368	+
chr13	3652370	+
chr13	3652371	+
chr13	3652372	+
chr13	3652375	+
chr13	3652733	+
chr13	3652735	+
chr13	3652737	+
chr13	3652751	+
chr13	3652759	+
chr13	3652764	+
chr13	3652766	+
chr13	3652767	+
chr13	3652771	+
chr13	3652782	+
chr13	3652791	+
chr13	3652797	+
chr13	3652801	+
chr13	3652802	+
chr13	3652806	+
chr13	3652814	+
chr13	3652823	+
chr13	3652825	+
chr13	8851765	-
chr13	9746682	-
chr13	9746701	-
chr13	9746705	-
chr13	14002036	-
chr13	14002045	-
chr13	14010886	-
chr13	14014542	-
chr13	14051043	-
chr13	14052089	-
chr13	17745256	-
chr13	17746729	-
chr13	17746779	-
chr13	17746785	-
chr13	19122030	+
chr13	19122044	+
chr13	19122089	+
chr13	19122090	+
chr13	19122099	+
chr13	19122101	+
chr13	19122104	+
chr13	19122107	+
chr13	19122117	+
chr13	19122125	+
chr13	19122133	+
chr13	19122152	+
chr13	19122153	+
chr13	19122165	+
chr13	19122192	+
chr13	19122200	+
chr13	19122201	+
chr13	19122204	+
chr13	19122206	+
chr13	19123751	+
chr13	19123763	+
chr13	19123782	+
chr13	19123791	+
chr13	19123795	+
chr13	19123796	+
chr13	19123799	+
chr13	19123807	+
chr13	19123817	+
chr13	19123857	+
chr13	19123860	+
chr13	19123868	+
chr13	20499836	+
chr13	20499840	+
chr13	21389904	-
chr13	21389906	-
chr13	21392323	-
chr13	21392342	-
chr13	24814553	+
chr13	24904232	+
chr13	24997809	-
chr13	24997818	-
chr13	24998155	-
chr13	24998321	-
chr13	24998325	-
chr13	24998327	-
chr13	24998328	-
chr13	28403175	-
chr13	28403223	-
chr13	28403276	-
chr13	28403284	-
chr13	28403407	-
chr13	28403415	-
chr13	28403548	-
chr13	28404712	-
chr13	28407545	-
chr13	28407548	-
chr13	28407551	-
chr13	29022379	+
chr13	29022381	+
chr13	29022397	+
chr13	29030480	+
chr13	29030512	+
chr13	29030520	+
chr13	29030539	+
chr13	29030542	+
chr13	29030548	+
chr13	29030549	+
chr13	29030586	+
chr13	29030593	+
chr13	29030613	+
chr13	29030621	+
chr13	29030639	+
chr13	29031984	+
chr13	29031986	+
chr13	29032028	+
chr13	29032033	+
chr13	29032034	+
chr13	29032044	+
chr13	29032155	+
chr13	29032156	+
chr13	34068044	+
chr13	34068058	+
chr13	34068065	+
chr13	34898067	+
chr13	34898068	+
chr13	40985684	-
chr13	42855580	+
chr13	43188711	-
chr13	45680284	-
chr13	48873578	+
chr13	48873879	+
chr13	48873884	+
chr13	48873891	+
chr13	48873892	+
chr13	48874525	+
chr13	49048658	-
chr13	49075798	-
chr13	49532157	+
chr13	54506027	+
chr13	54555862	-
chr13	54555930	-
chr13	55070922	-
chr13	55118845	+
chr13	55118879	+
chr13	55118900	+
chr13	55119188	+
chr13	55119194	+
chr13	55465867	+
chr13	55558825	-
chr13	55559728	-
chr13	55560904	-
chr13	55560913	-
chr13	55562089	-
chr13	55562095	-
chr13	55565566	-
chr13	55565579	-
chr13	55565580	-
chr13	55626288	+
chr13	55715553	+
chr13	56092065	-
chr13	58059570	-
chr13	58166503	+
chr13	59091450	+
chr13	59794577	-
chr13	60632872	+
chr13	63300712	+
chr13	63516753	-
chr13	63517051	-
chr13	63517056	-
chr13	64290180	-
chr13	64290310	-
chr13	64290351	-
chr13	64290358	-
chr13	67473146	-
chr13	67636573	-
chr13	67819363	-
chr13	67819442	-
chr13	67819628	-
chr13	67820040	-
chr13	74557597	-
chr13	75999610	-
chr13	75999622	-
chr13	91528351	+
chr13	92686512	+
chr13	92686517	+
chr13	92686523	+
chr13	92686524	+
chr13	92687977	+
chr13	92687989	+
chr13	92687997	+
chr13	93358133	+
chr13	93407809	+
chr13	93409507	+
chr13	97128125	+
chr13	97151115	+
chr13	97152774	+
chr13	97157261	+
chr13	97157340	+
chr13	97157344	+
chr13	97157353	+
chr13	99426119	-
chr13	99426225	-
chr13	99427057	-
chr13	99957727	-
chr13	100466793	-
chr13	100466798	-
chr13	100466800	-
chr13	100621030	-
chr13	100661273	+
chr13	100699910	-
chr13	100699926	-
chr13	100699929	-
chr13	100699934	-
chr13	100699944	-
chr13	100702795	-
chr13	100702796	-
chr13	100702818	-
chr13	100702824	-
chr13	100702832	-
chr13	102982451	-
chr13	104825494	+
chr13	104825499	+
chr13	104825513	+
chr13	108003258	-
chr13	108003261	-
chr13	108003269	-
chr13	108003277	-
chr13	108003299	-
chr13	108003313	-
chr13	108003316	-
chr13	108003322	-
chr13	108003715	-
chr13	108003729	-
chr13	108003745	-
chr13	108003746	-
chr13	108003754	-
chr13	108003756	-
chr13	108003757	-
chr13	118379389	-
chr14	7936041	+
chr14	7936048	+
chr14	7936053	+
chr14	7936059	+
chr14	7936060	+
chr14	7936064	+
chr14	7936085	+
chr14	7936090	+
chr14	7936098	+
chr14	7937066	+
chr14	7937085	+
chr14	7937087	+
chr14	7937094	+
chr14	7937095	+
chr14	7937112	+
chr14	7937136	+
chr14	7937137	+
chr14	7937138	+
chr14	7937148	+
chr14	7937153	+
chr14	7937178	+
chr14	7937179	+
chr14	7937180	+
chr14	7937185	+
chr14	8060348	+
chr14	8060891	+
chr14	8165933	-
chr14	12411582	-
chr14	12475055	-
chr14	12475056	-
chr14	13959721	-
chr14	13959731	-
chr14	13959741	-
chr14	16307487	+
chr14	16307494	+
chr14	18207250	-
chr14	18848682	-
chr14	20296364	+
chr14	20368365	+
chr14	20368372	+
chr14	20368373	+
chr14	20368444	+
chr14	20368445	+
chr14	20467340	-
chr14	20641968	+
chr14	20641977	+
chr14	20751360	-
chr14	20767355	-
chr14	20767359	-
chr14	20767372	-
chr14	20767397	-
chr14	20767398	-
chr14	21797711	+
chr14	21797804	+
chr14	21838925	+
chr14	21838931	+
chr14	21838932	+
chr14	23764658	-
chr14	24460812	-
chr14	26647275	+
chr14	26661258	-
chr14	30066113	-
chr14	30066121	-
chr14	30069838	-
chr14	30976059	+
chr14	30976162	+
chr14	30976941	+
chr14	30976955	+
chr14	30976958	+
chr14	31124761	-
chr14	31700626	-
chr14	31700629	-
chr14	31700662	-
chr14	31700665	-
chr14	31701451	-
chr14	31701475	-
chr14	32081691	-
chr14	32081694	-
chr14	32296625	+
chr14	32343664	+
chr14	34231483	-
chr14	34231487	-
chr14	34318470	+
chr14	34330082	+
chr14	34330130	+
chr14	34333240	+
chr14	34744039	+
chr14	35029593	+
chr14	38884926	-
chr14	38884929	-
chr14	39207690	-
chr14	39207697	-
chr14	39207701	-
chr14	39207707	-
chr14	39207712	-
chr14	45145707	-
[truncated: 6,061 more rows]
