# Supplementary material for: Discriminative Prediction of A-To-I RNA Editing Events from DNA Sequence
Source: PLoS One. 2016 Oct 20;11(10):e0164962. doi: 10.1371/journal.pone.0164962 (PMC5072741; doi:10.1371/journal.pone.0164962)
Supplement: S3 Table — (XLSX) [file pone.0164962.s004.xlsx]

## Sheet: Sheet1
S3 Table. The genomic positions of A-to-I RNA editing events used in train sets for human (hg19).
CHROM	POS	STRAND
chr1	15773	-
chr1	18368	-
chr1	249977	-
chr1	249985	-
chr1	250036	-
chr1	250231	-
chr1	250339	-
chr1	250438	-
chr1	250443	-
chr1	250469	-
chr1	251520	-
chr1	566916	+
chr1	568463	+
chr1	662511	-
chr1	662542	-
chr1	662647	-
chr1	676250	-
chr1	684727	-
chr1	687219	-
chr1	687256	-
chr1	687322	-
chr1	687551	-
chr1	688648	-
chr1	1031827	-
chr1	1039216	-
chr1	1048186	-
chr1	1048263	-
chr1	1048698	-
chr1	1049113	-
chr1	1104405	+
chr1	1156882	-
chr1	1156897	-
chr1	1157460	-
chr1	1157960	-
chr1	1247494	-
chr1	1251777	-
chr1	1252172	-
chr1	1252180	-
chr1	1252468	-
chr1	1252749	-
chr1	1253229	-
chr1	1324027	-
chr1	1330381	-
chr1	1333023	-
chr1	1339350	-
chr1	1365438	+
chr1	1384285	+
chr1	1385381	+
chr1	1385620	+
chr1	1385625	+
chr1	1385637	+
chr1	1385650	+
chr1	1385687	+
chr1	1418488	+
chr1	1418913	+
chr1	1419060	+
chr1	1419130	+
chr1	1419631	+
chr1	1419768	+
chr1	1419773	+
chr1	1419888	+
chr1	1419948	+
chr1	1425783	+
chr1	1498718	-
chr1	1542751	+
chr1	1545088	+
chr1	1545149	+
chr1	1548306	-
chr1	1548322	-
chr1	1548332	-
chr1	1548577	-
chr1	1550197	-
chr1	1550227	-
chr1	1550238	-
chr1	1550308	-
chr1	1580156	-
chr1	1595006	-
chr1	1595385	-
chr1	1595586	-
chr1	1626726	+
chr1	1626737	+
chr1	1659355	-
chr1	1660044	-
chr1	1660911	-
chr1	1661013	-
chr1	1661047	-
chr1	1661053	-
chr1	1661099	-
chr1	1661404	-
chr1	1661410	-
chr1	1662547	-
chr1	1662640	-
chr1	1662793	-
chr1	1664434	-
chr1	1672362	-
chr1	1703740	-
chr1	1703999	-
chr1	1730483	-
chr1	1730504	-
chr1	1730574	-
chr1	1730588	-
chr1	1734920	-
chr1	1736881	-
chr1	1739708	-
chr1	1742267	-
chr1	1743059	-
chr1	1753356	-
chr1	1753450	-
chr1	1753510	-
chr1	1762153	-
chr1	1768838	-
chr1	1772865	-
chr1	1783864	-
chr1	1786158	-
chr1	1788018	-
chr1	1793653	-
chr1	1794039	-
chr1	1794148	-
chr1	1794187	-
chr1	1801708	-
chr1	1801780	-
chr1	1803503	-
chr1	1803592	-
chr1	1806000	-
chr1	1811644	-
chr1	1813723	-
chr1	1814712	-
chr1	1817663	-
chr1	1817731	-
chr1	1817743	-
chr1	1819232	-
chr1	1820143	-
chr1	1820285	-
chr1	1841777	-
chr1	1885992	-
chr1	1886005	-
chr1	1886101	-
chr1	2123461	-
chr1	2194432	+
chr1	2195207	+
chr1	2486317	-
chr1	2487569	-
chr1	2487584	-
chr1	2487636	-
chr1	2487685	-
chr1	2487722	-
chr1	2487737	-
chr1	2487811	-
chr1	2487833	-
chr1	2487848	-
chr1	2487870	-
chr1	2487901	-
chr1	2487930	-
chr1	2487948	-
chr1	2487956	-
chr1	2487970	-
chr1	2487994	-
chr1	2488006	-
chr1	2488043	-
chr1	2488052	-
chr1	2488058	-
chr1	2488067	-
chr1	2488075	-
chr1	2496626	+
chr1	2496653	+
chr1	2496661	+
chr1	2496730	+
chr1	2496768	+
chr1	2496777	+
chr1	2496803	+
chr1	2500639	+
chr1	2500706	+
chr1	2500744	+
chr1	2500795	+
chr1	2500839	+
chr1	2500844	+
chr1	2501168	+
chr1	2503614	+
chr1	2508674	+
chr1	3652338	+
chr1	3730185	-
chr1	3730194	-
chr1	3730266	-
chr1	3743871	-
chr1	3752644	-
chr1	3778178	+
chr1	3781409	+
chr1	3784362	+
chr1	4839048	+
chr1	4839652	+
chr1	4840084	+
chr1	4840089	+
chr1	5983050	-
chr1	6078052	+
chr1	6119464	+
chr1	6122131	+
chr1	6135795	+
chr1	6139796	+
chr1	6139916	+
chr1	6158562	+
chr1	6159032	+
chr1	6160563	+
chr1	6160876	+
chr1	6160958	+
chr1	6252185	-
chr1	6268241	+
chr1	6277151	+
chr1	6277163	+
chr1	6277168	+
chr1	6277189	+
chr1	6278414	+
chr1	6279419	+
chr1	6279616	+
chr1	6280041	+
chr1	6282587	-
chr1	6291140	+
chr1	6291219	+
chr1	6319099	-
chr1	6449722	-
chr1	6582221	-
chr1	6582258	-
chr1	6582430	-
chr1	6596731	-
chr1	6600799	-
chr1	6604221	-
chr1	6611112	-
chr1	6707023	-
chr1	6707099	-
chr1	6707305	-
chr1	6707870	-
chr1	6710378	-
chr1	6710510	-
chr1	6710574	-
chr1	6710585	-
chr1	6745103	-
chr1	6900022	+
chr1	6904609	+
chr1	6905211	+
chr1	6907274	+
chr1	6908104	+
chr1	6908128	+
chr1	6908321	+
chr1	6908343	+
chr1	6908470	+
chr1	6941764	+
chr1	7210552	+
chr1	7211666	+
chr1	7215829	+
chr1	7850261	+
chr1	7942306	-
chr1	7960426	-
chr1	7963557	-
chr1	7964485	-
chr1	7965593	-
chr1	7967108	-
chr1	7967192	-
chr1	7967204	-
chr1	7980455	-
chr1	7980525	-
chr1	7980538	-
chr1	7980585	-
chr1	7995757	-
chr1	8440533	-
chr1	8440557	-
chr1	8441824	-
chr1	8447237	-
chr1	8460396	-
chr1	8460537	-
chr1	8460593	-
chr1	8472516	-
chr1	8472994	-
chr1	8542698	-
chr1	8546158	-
chr1	8556163	-
chr1	8567304	-
chr1	8602663	-
chr1	8638103	-
chr1	8665391	-
chr1	8667169	-
chr1	8667337	-
chr1	8667370	-
chr1	8708537	-
chr1	8775956	-
chr1	8794050	-
chr1	8805872	-
chr1	8820358	-
chr1	8833535	-
chr1	8833759	-
chr1	8833821	-
chr1	8836521	-
chr1	8837034	-
chr1	8839003	-
chr1	8848057	-
chr1	8850837	-
chr1	8855012	-
chr1	8859092	-
chr1	8859701	-
chr1	8860946	-
chr1	8865976	-
chr1	8866088	-
chr1	8866468	-
chr1	8867262	-
chr1	8867385	-
chr1	8967792	-
chr1	9096383	-
chr1	9102437	-
chr1	9102455	-
chr1	9108817	-
chr1	9108904	-
chr1	9115989	-
chr1	9124166	-
chr1	9126488	-
chr1	9126822	-
chr1	9162362	-
chr1	9176971	-
chr1	9209457	-
chr1	9209587	-
chr1	9216492	-
chr1	9217957	-
chr1	9218800	-
chr1	9218902	-
chr1	9219832	-
chr1	9219851	-
chr1	9220927	-
chr1	9230689	-
chr1	9231487	-
chr1	9231511	-
chr1	9231559	-
chr1	9231624	-
chr1	9232085	-
chr1	9232778	-
chr1	9232785	-
chr1	9232873	-
chr1	9232932	-
chr1	9232964	-
chr1	9233401	-
chr1	9235834	-
chr1	9235966	-
chr1	9236087	-
chr1	9236408	-
chr1	9239472	-
chr1	9239547	-
chr1	9328027	+
chr1	9328102	+
chr1	9328200	+
chr1	9328242	+
chr1	9329605	+
chr1	9626757	+
chr1	9634081	+
chr1	9634286	+
chr1	9697460	+
chr1	9709315	+
chr1	9716732	+
chr1	9718192	+
chr1	9718340	+
chr1	9718687	+
chr1	9721979	+
chr1	9725036	+
chr1	9725219	+
chr1	9731232	+
chr1	9731299	+
chr1	9731315	+
chr1	9731346	+
chr1	9756611	+
chr1	9766144	+
chr1	9769930	+
chr1	9807703	-
chr1	9877256	-
chr1	9959717	-
chr1	9987470	-
chr1	9987631	-
chr1	9988766	-
chr1	9988809	-
chr1	10042955	+
chr1	10042978	+
chr1	10044310	+
chr1	10120941	+
chr1	10122066	+
chr1	10157640	+
chr1	10183881	+
chr1	10201352	+
chr1	10203560	+
chr1	10215962	+
chr1	10217707	+
chr1	10217816	+
chr1	10223186	+
chr1	10223203	+
chr1	10226917	+
chr1	10226962	+
chr1	10318577	+
chr1	10321512	+
chr1	10338094	+
chr1	10338107	+
chr1	10440721	+
chr1	10445003	+
chr1	10465251	+
chr1	10465766	+
chr1	10516169	-
chr1	10518020	-
chr1	10519946	-
chr1	10520770	-
chr1	10521200	-
chr1	10521260	-
chr1	10539252	+
chr1	10539269	+
chr1	10539349	+
chr1	10559651	+
chr1	10561887	+
chr1	10561893	+
chr1	10565357	+
chr1	10587219	+
chr1	10587865	+
chr1	10606041	+
chr1	10614911	+
chr1	10618339	+
chr1	10637061	+
chr1	10637215	+
chr1	10744725	-
chr1	11006725	-
chr1	11006739	-
chr1	11006773	-
chr1	11006790	-
chr1	11081296	+
chr1	11117866	-
chr1	11117901	-
chr1	11118483	-
chr1	11118532	-
chr1	11133810	-
chr1	11138184	-
chr1	11138237	-
chr1	11143174	-
chr1	11143301	-
chr1	11153872	-
chr1	11228396	-
chr1	11232493	-
chr1	11233346	-
chr1	11276604	-
chr1	11276609	-
chr1	11339015	+
chr1	11355991	+
chr1	11783039	+
chr1	11783081	+
chr1	11810410	+
chr1	11857298	-
chr1	11867945	+
chr1	11870094	+
chr1	11870873	+
chr1	11999720	+
chr1	12001666	+
chr1	12002803	+
chr1	12010977	+
chr1	12035742	+
chr1	12035747	+
chr1	12035763	+
chr1	12035812	+
chr1	12035880	+
chr1	12084514	+
chr1	12085872	+
chr1	12087301	+
chr1	12088054	+
chr1	12127568	+
chr1	12131272	+
chr1	12131399	+
chr1	12131440	+
chr1	12133187	+
chr1	12133231	+
chr1	12133307	+
chr1	12134963	+
chr1	12135031	+
chr1	12137022	+
chr1	12179895	+
chr1	12181795	+
chr1	12184872	+
chr1	12191483	+
chr1	12257144	+
chr1	12266254	+
chr1	12473618	+
chr1	12557627	+
chr1	12649901	-
chr1	12649907	-
chr1	12650002	-
chr1	12651045	-
chr1	12651054	-
chr1	12651163	-
chr1	12665201	-
chr1	14037362	+
chr1	14037430	+
chr1	14037750	+
chr1	14038612	+
chr1	14047122	+
chr1	14047131	+
chr1	14047189	+
chr1	14048479	+
chr1	14048496	+
chr1	14048501	+
chr1	14093881	+
chr1	14137636	+
chr1	14728532	+
chr1	14945896	+
chr1	14979428	+
chr1	14980438	+
chr1	15008608	+
chr1	15040154	+
chr1	15040180	+
chr1	15040207	+
chr1	15040224	+
chr1	15040231	+
chr1	15040244	+
chr1	15040252	+
chr1	15040346	+
chr1	15041522	+
chr1	15053214	+
chr1	15053237	+
chr1	15147772	+
chr1	15147781	+
chr1	15147882	+
chr1	15147967	+
chr1	15319170	+
chr1	15366981	+
chr1	15367019	+
chr1	15367076	+
chr1	15367207	+
chr1	15500770	+
chr1	15528786	+
chr1	15532527	+
chr1	15532573	+
chr1	15532582	+
chr1	15725941	+
chr1	15840295	-
chr1	15862031	+
chr1	15862040	+
chr1	15881320	+
chr1	15896435	+
chr1	15898909	-
chr1	15898917	-
chr1	15899019	-
chr1	15899026	-
chr1	15899031	-
chr1	15899097	-
chr1	15899537	-
chr1	15899747	-
chr1	15900086	-
chr1	15956382	+
chr1	15961956	+
chr1	15974275	+
chr1	15979237	+
chr1	15980255	+
chr1	15981028	+
chr1	15982519	+
chr1	16134160	-
chr1	16134630	-
chr1	16134672	-
chr1	16135037	-
chr1	16135219	-
chr1	16135229	-
chr1	16169457	-
chr1	16172279	-
chr1	16186753	+
chr1	16210026	+
chr1	16220435	+
chr1	16333954	+
chr1	16334071	+
chr1	16334076	+
chr1	16334111	+
chr1	16334128	+
chr1	16335121	+
chr1	16335226	+
chr1	16567631	-
chr1	16590215	-
chr1	16597805	-
chr1	16599045	-
chr1	16607255	-
chr1	16611996	-
chr1	16615839	-
chr1	16618856	-
chr1	16619772	-
chr1	16620160	-
chr1	16628075	-
chr1	16636366	-
chr1	16636374	-
chr1	16636957	-
chr1	16637019	-
chr1	16638643	-
chr1	16639358	-
chr1	16639579	-
chr1	16641292	-
chr1	16642996	-
chr1	16651211	-
chr1	16654475	-
chr1	16655862	-
chr1	16663028	-
chr1	16663147	-
chr1	16663358	-
chr1	16680665	-
chr1	16680803	-
chr1	16696106	+
chr1	16697761	+
chr1	16697783	+
chr1	16700328	+
chr1	16703398	+
chr1	16707041	+
chr1	16709414	+
chr1	16709544	+
chr1	16771434	+
chr1	16783798	+
chr1	16787472	+
chr1	16787930	+
chr1	16787954	+
chr1	16788184	+
chr1	16789581	+
chr1	16791340	-
chr1	16792792	-
chr1	16792879	-
chr1	16792929	+
chr1	16797485	-
chr1	16797493	-
chr1	16797756	-
chr1	16889138	-
chr1	16889406	-
chr1	16889413	-
chr1	16889493	-
chr1	16889502	-
chr1	16889513	-
chr1	16889529	-
chr1	16889566	-
chr1	16889578	-
chr1	16889596	-
chr1	16889624	-
chr1	16889646	-
chr1	16889654	-
chr1	16889687	-
chr1	16890671	-
chr1	16891342	-
chr1	16947521	-
chr1	16947530	-
chr1	16947837	-
chr1	16949069	-
chr1	16949423	-
chr1	16950880	-
chr1	16951024	-
chr1	16951313	-
chr1	16951325	-
chr1	16952260	-
chr1	16962037	-
chr1	16963191	-
chr1	16964013	-
chr1	17267584	+
chr1	17277150	+
chr1	17356600	-
chr1	17366112	-
chr1	17741260	-
chr1	17741266	-
chr1	17741385	-
chr1	17741421	-
chr1	17941746	+
chr1	19204288	-
chr1	19269757	-
chr1	19419849	-
chr1	19507773	-
chr1	19542344	-
chr1	19542415	-
chr1	19542525	-
chr1	19543247	-
chr1	19543360	-
chr1	19543905	-
chr1	19579302	+
chr1	19579357	+
chr1	19619854	-
chr1	19620127	-
chr1	19620165	-
chr1	19620176	-
chr1	19620410	-
chr1	19620461	-
chr1	19620478	-
chr1	19620485	-
chr1	19620675	-
chr1	19620685	-
chr1	19620828	-
chr1	19625358	-
chr1	19632005	-
chr1	19632060	-
chr1	19660355	+
chr1	19691509	-
chr1	19720730	-
chr1	19955029	+
chr1	20011724	-
chr1	20011772	-
chr1	20087061	-
chr1	20971819	-
chr1	20972585	-
chr1	20972594	-
chr1	20972666	-
chr1	20973949	-
chr1	20975993	-
chr1	20976001	-
chr1	20976146	-
chr1	20976174	-
chr1	20976251	-
chr1	20977380	-
chr1	20977856	-
chr1	20978410	-
chr1	20978516	-
chr1	21075158	-
chr1	21077599	-
chr1	21078159	-
chr1	21078164	-
chr1	21078210	-
chr1	21078282	-
chr1	21081804	-
chr1	21081840	-
chr1	21082062	-
chr1	21083256	-
chr1	21083340	-
chr1	21083405	-
chr1	21086846	-
chr1	21087320	-
chr1	21097103	-
chr1	21101923	-
chr1	21101943	-
chr1	21108720	-
chr1	21108892	-
chr1	21110636	-
chr1	21110642	-
chr1	21111560	-
chr1	21111633	-
chr1	21144919	-
chr1	21198457	-
chr1	21199476	-
chr1	21201752	-
chr1	21202230	-
chr1	21203412	-
chr1	21203468	-
chr1	21204553	-
chr1	21238630	-
chr1	21241019	-
chr1	21241029	-
chr1	21241738	-
chr1	21272177	-
chr1	21278716	-
chr1	21278868	-
chr1	21280301	-
chr1	21355655	-
chr1	21356097	-
chr1	21360458	-
chr1	21392571	-
chr1	21394824	-
chr1	21406131	-
chr1	21412518	-
chr1	21414831	-
chr1	21414836	-
chr1	21435611	-
chr1	21441439	-
chr1	21442285	-
chr1	21442342	-
chr1	21442417	-
chr1	21442429	-
chr1	21450775	-
chr1	21452531	-
chr1	21453636	-
chr1	21453697	-
chr1	21455594	-
chr1	21455761	-
chr1	21459102	-
chr1	21459136	-
chr1	21459408	-
chr1	21461148	-
chr1	21463758	-
chr1	21463769	-
chr1	21463897	-
chr1	21464135	-
chr1	21466903	-
chr1	21466909	-
chr1	21468348	-
chr1	21469641	-
chr1	21469648	-
chr1	21469735	-
chr1	21470353	-
chr1	21470885	-
chr1	21472053	-
chr1	21473574	-
chr1	21474715	-
chr1	21474797	-
chr1	21474806	-
chr1	21474838	-
chr1	21474856	-
chr1	21477422	-
chr1	21480124	-
chr1	21484076	-
chr1	21485183	-
chr1	21486280	-
chr1	21487532	-
chr1	21491262	-
chr1	21492677	-
chr1	21492983	-
chr1	21493525	-
chr1	21750104	-
chr1	21750122	-
chr1	21900171	+
chr1	22012437	-
chr1	22017138	-
chr1	22035339	-
chr1	22040847	-
chr1	22041042	-
chr1	22041523	-
chr1	22043461	-
chr1	22045275	-
chr1	22056848	-
chr1	22057402	-
chr1	22057952	-
chr1	22058346	-
chr1	22058712	-
chr1	22072899	-
chr1	22073054	-
chr1	22076389	-
chr1	22093710	-
chr1	22093764	-
chr1	22095937	-
chr1	22096150	-
chr1	22101685	-
chr1	22101901	-
chr1	22105237	-
chr1	22356224	+
chr1	22356383	+
chr1	22390449	+
chr1	22401095	+
chr1	22402712	+
chr1	22402795	+
chr1	22965438	+
chr1	23331763	-
chr1	23442797	-
chr1	23442858	-
chr1	23465301	-
chr1	23619901	-
chr1	23625038	-
chr1	23625469	-
chr1	23655259	-
chr1	23664073	-
chr1	23707635	-
chr1	23707641	-
chr1	24079222	+
chr1	24081480	+
chr1	24081489	-
chr1	24081562	-
chr1	24082139	+
chr1	24082213	-
chr1	24083878	-
chr1	24089092	-
chr1	24089288	-
chr1	24092597	-
chr1	24102534	-
chr1	24108756	+
chr1	24108762	+
chr1	24108778	+
chr1	24144731	-
chr1	24187159	-
chr1	24187305	-
chr1	24187325	-
chr1	24210800	-
chr1	24211387	-
chr1	24211633	-
chr1	24211654	-
chr1	24212964	-
chr1	24212993	-
chr1	24220511	-
chr1	24220523	-
chr1	24220745	-
chr1	24225399	-
chr1	24229897	-
chr1	24233270	-
chr1	24233864	-
chr1	24236537	-
chr1	24298734	-
chr1	24499385	-
chr1	24500596	-
chr1	24500679	-
chr1	24500696	-
chr1	24500708	-
chr1	24509815	-
chr1	24746714	+
chr1	24760355	+
chr1	24760447	+
chr1	24760453	+
chr1	24761904	+
chr1	24761916	+
chr1	24761948	+
chr1	24762011	+
chr1	24762018	+
chr1	24762023	+
chr1	24762028	+
chr1	24762035	+
chr1	24933509	+
chr1	24933517	+
chr1	24933675	+
chr1	24933793	+
chr1	24934078	+
chr1	24991633	+
chr1	24991737	+
chr1	24999860	+
chr1	25073356	+
chr1	25075175	+
chr1	25095505	+
chr1	25100563	+
chr1	25148285	+
chr1	25278404	-
chr1	25571269	+
chr1	25571276	+
chr1	25572394	+
chr1	25572454	+
chr1	25573441	+
chr1	25575967	-
chr1	25630873	-
chr1	25630972	-
chr1	25631050	-
chr1	25672907	+
chr1	25673020	+
chr1	25676931	+
chr1	25679907	+
chr1	25680922	+
chr1	25686624	+
chr1	25763728	+
chr1	25763895	+
chr1	25822756	+
chr1	25822886	+
chr1	25913784	+
chr1	25913834	+
chr1	25913880	+
chr1	26127889	+
chr1	26159901	-
chr1	26161775	-
chr1	26193579	-
chr1	26221076	-
chr1	26567321	+
chr1	26760072	+
chr1	26762664	+
chr1	26763856	+
chr1	26765013	+
chr1	26765994	+
chr1	26774238	+
chr1	26776773	+
chr1	26779434	+
chr1	26876292	+
chr1	26889820	+
chr1	26891018	+
chr1	26895486	+
chr1	27031170	+
chr1	27031190	+
chr1	27031197	+
chr1	27031329	+
chr1	27031339	+
chr1	27036285	+
chr1	27038934	+
chr1	27040931	+
chr1	27041051	+
chr1	27046631	+
chr1	27047170	+
chr1	27064591	+
chr1	27082625	+
chr1	27085733	+
chr1	27090641	+
chr1	27167006	+
chr1	27168657	+
chr1	27170065	+
chr1	27170265	+
chr1	27202779	-
chr1	27202789	-
chr1	27202845	-
chr1	27202878	-
chr1	27204515	-
chr1	27207007	-
chr1	27207246	-
chr1	27208108	-
chr1	27208584	-
chr1	27208595	-
chr1	27208854	-
chr1	27210275	-
chr1	27210721	-
chr1	27255151	+
chr1	27256720	+
chr1	27256754	+
chr1	27269758	+
chr1	27471371	-
chr1	27604016	+
chr1	27606241	+
chr1	27673150	+
chr1	27678553	+
chr1	27678672	+
chr1	27678682	+
chr1	27679692	+
chr1	27679797	+
chr1	27680292	+
chr1	27761841	-
chr1	27770770	-
chr1	27782652	-
chr1	27785868	-
chr1	27793560	-
chr1	27801618	-
chr1	27801660	-
chr1	27801666	-
chr1	27813297	-
chr1	27948656	-
chr1	28108674	+
chr1	28110413	+
chr1	28145306	+
chr1	28145719	+
chr1	28145725	+
chr1	28145732	+
chr1	28200897	+
chr1	28206789	+
chr1	28228370	-
chr1	28229543	-
chr1	28236218	-
chr1	28301383	-
chr1	28307486	-
chr1	28307491	-
chr1	28322135	-
chr1	28325219	-
chr1	28364745	-
chr1	28398551	-
chr1	28406956	-
chr1	28482327	-
chr1	28545051	-
chr1	28592302	+
chr1	28662199	+
chr1	28662281	+
chr1	28697351	+
chr1	28698631	+
chr1	28735724	+
chr1	28745730	+
chr1	28749650	+
chr1	28749716	+
chr1	28749814	+
chr1	28751027	+
chr1	28775534	+
chr1	28780366	+
chr1	28782677	+
chr1	28790297	+
chr1	28795115	+
chr1	28809748	+
chr1	28814511	+
chr1	28825331	+
chr1	28825370	+
chr1	28826085	+
chr1	28826118	+
chr1	28826141	+
chr1	28826190	+
chr1	28836986	+
chr1	28839846	+
chr1	28840226	+
chr1	28851274	+
chr1	28894917	+
chr1	28900398	+
chr1	28906722	-
chr1	28909203	-
chr1	28946350	-
chr1	28953383	-
chr1	28958909	-
chr1	28963253	-
chr1	28963432	-
chr1	29009869	+
chr1	29009877	+
chr1	29026080	+
chr1	29028217	+
chr1	29028258	+
chr1	29078884	+
chr1	29079005	+
chr1	29087918	+
chr1	29218951	+
chr1	29219706	+
chr1	29308993	+
chr1	29347392	+
chr1	29473481	-
chr1	29482148	-
chr1	29482744	-
chr1	29498869	-
chr1	29498942	-
chr1	29500257	-
chr1	29500691	-
chr1	29501251	-
chr1	29501258	-
chr1	29501479	-
chr1	29519648	-
chr1	29519665	-
chr1	29519670	-
chr1	29519702	-
chr1	29529699	-
chr1	29541958	-
chr1	31205796	-
chr1	31216829	-
chr1	31411303	-
chr1	31419402	-
chr1	31442599	-
chr1	31442717	-
chr1	31458243	-
chr1	31458249	-
chr1	31471883	-
chr1	31506429	-
chr1	31506692	-
chr1	31506701	-
chr1	31509311	-
chr1	31517587	-
chr1	31518212	-
chr1	31519433	-
chr1	31519953	-
chr1	31523245	-
chr1	31526501	-
chr1	31527030	-
chr1	31735150	-
chr1	31738150	-
chr1	31762871	-
chr1	31762888	-
chr1	31764329	-
chr1	31764368	-
chr1	31767743	-
chr1	31768062	-
chr1	31783546	+
chr1	31784751	+
chr1	31784822	+
chr1	31784845	+
chr1	31784851	+
chr1	31784897	+
chr1	31902964	+
chr1	31902972	+
chr1	31903270	+
chr1	31903403	+
chr1	31937937	-
chr1	31990171	+
chr1	31992822	+
chr1	31994194	+
chr1	31994246	+
chr1	31994285	+
chr1	31998667	+
chr1	32005628	+
chr1	32386384	-
chr1	32388353	-
chr1	32401915	-
chr1	32490051	+
chr1	32492432	+
chr1	32505896	+
chr1	32513927	+
chr1	32553787	+
chr1	32564322	+
chr1	32564642	+
chr1	32576303	+
chr1	32580991	+
chr1	32581200	+
chr1	32581215	+
chr1	32584314	+
chr1	32598065	+
chr1	32600600	+
chr1	32617799	+
chr1	32631478	+
chr1	32631484	+
chr1	32679273	-
chr1	32679690	-
chr1	32679788	-
chr1	32685189	-
chr1	32695847	+
chr1	32699736	-
chr1	32699771	-
chr1	32705509	-
chr1	32718805	+
chr1	32719028	+
chr1	32725296	+
chr1	32729391	+
chr1	32731768	+
chr1	32737629	+
chr1	32743519	+
chr1	32750527	+
chr1	32762043	+
chr1	32783638	+
chr1	32799723	+
chr1	32799784	+
chr1	32799807	+
chr1	32799882	+
chr1	32799907	+
chr1	32799917	+
chr1	32799923	+
chr1	32799931	+
chr1	32799937	+
chr1	32799943	+
chr1	32799949	+
chr1	32799975	+
chr1	32799983	+
chr1	32800007	+
chr1	32800012	+
chr1	32800018	+
chr1	32800027	+
chr1	32800032	+
chr1	32800039	+
chr1	32800044	+
chr1	32800050	+
chr1	32800056	+
chr1	32800063	+
chr1	32800074	+
chr1	32800081	+
chr1	32825841	+
chr1	32826395	+
chr1	32826407	+
chr1	32833539	-
chr1	32837894	-
chr1	32838973	-
chr1	32845365	-
chr1	32953285	+
chr1	33071109	+
chr1	33071124	+
chr1	33086754	-
chr1	33096705	-
chr1	33104296	-
chr1	33105327	-
chr1	33105347	-
chr1	33106255	-
chr1	33106281	-
chr1	33106960	-
chr1	33115271	-
chr1	33122746	+
chr1	33122803	+
chr1	33125970	+
chr1	33131054	+
chr1	33139070	+
chr1	33140387	+
chr1	33143857	+
chr1	33144348	+
chr1	33148096	+
chr1	33148282	+
chr1	33148691	+
chr1	33149256	+
chr1	33149375	+
chr1	33154220	+
chr1	33154274	+
chr1	33154365	+
chr1	33154373	+
chr1	33154456	+
chr1	33156051	+
chr1	33156103	+
chr1	33156233	+
chr1	33156240	+
chr1	33247152	-
chr1	33248748	-
chr1	33253466	-
chr1	33260064	-
chr1	33260114	-
chr1	33260272	-
chr1	33262286	-
chr1	33262913	-
chr1	33280263	-
chr1	33280307	-
chr1	33281106	-
chr1	33281117	-
chr1	33287377	+
chr1	33290223	+
chr1	33296120	+
chr1	33299104	+
chr1	33300558	+
chr1	33300696	+
chr1	33301020	+
chr1	33302628	+
chr1	33304610	+
chr1	33305247	+
chr1	33305253	+
chr1	33307059	+
chr1	33307643	+
chr1	33308353	+
chr1	33309135	+
chr1	33310057	+
chr1	33310177	+
chr1	33310190	+
chr1	33310313	+
chr1	33310983	+
chr1	33311300	+
chr1	33313641	+
chr1	33313646	+
chr1	33313857	+
chr1	33396233	-
chr1	33396948	-
chr1	33397461	-
chr1	33801495	-
chr1	33801650	-
chr1	34634134	+
chr1	34634248	+
chr1	34634263	+
chr1	34634380	+
chr1	34634422	+
chr1	34640144	+
chr1	34640162	+
chr1	34640192	+
chr1	34640255	+
chr1	34640289	+
chr1	34640294	+
chr1	34640380	+
chr1	35455898	-
chr1	35481796	-
chr1	35495848	-
chr1	35495887	-
chr1	35578972	+
chr1	35582937	+
chr1	35740088	+
chr1	35740153	+
chr1	35758672	+
chr1	35758679	+
chr1	35779034	+
chr1	35795366	+
chr1	35795761	+
chr1	35798321	+
chr1	35798365	+
chr1	35847468	+
chr1	35848231	+
chr1	35878745	+
chr1	35889051	+
chr1	35935701	-
chr1	35961392	-
chr1	35961418	-
chr1	36065637	-
chr1	36065642	-
chr1	36065700	-
chr1	36065722	-
chr1	36066806	-
chr1	36100433	-
chr1	36216888	-
chr1	36285195	+
chr1	36293482	+
chr1	36305453	+
chr1	36418180	+
chr1	36461315	+
chr1	36463431	+
chr1	36463437	+
chr1	36483683	+
chr1	36485515	+
chr1	36507869	+
chr1	36507921	+
chr1	36509513	+
chr1	36509924	+
chr1	36513306	+
chr1	36519652	+
chr1	36529419	+
chr1	36529582	+
chr1	36699656	+
chr1	36703492	+
chr1	36721745	+
chr1	36725771	+
chr1	36726416	+
chr1	36735230	+
chr1	36742631	+
chr1	36743564	+
chr1	36773146	+
chr1	36783412	+
chr1	36794157	+
chr1	36794312	+
chr1	36842453	-
chr1	36921441	-
chr1	37963443	-
chr1	37964234	-
chr1	37965835	-
chr1	37974646	-
chr1	38044233	-
chr1	38051868	-
chr1	38051986	-
chr1	38151149	-
chr1	38151167	-
chr1	38153893	-
chr1	38268797	+
chr1	38269059	+
chr1	38269137	+
chr1	38292535	-
chr1	38325510	+
chr1	38325707	+
chr1	38326594	-
chr1	38326627	+
chr1	38326643	-
chr1	38326654	+
chr1	38326680	-
chr1	38326710	+
chr1	38326728	-
chr1	38326763	+
chr1	38327516	-
chr1	38327578	-
chr1	38336010	-
chr1	38345391	-
chr1	38361116	-
chr1	38389576	-
chr1	38389587	-
chr1	38425087	-
chr1	38435349	-
chr1	38449910	-
chr1	38455934	-
chr1	38565779	+
chr1	39175198	+
chr1	39315028	-
chr1	39458948	+
chr1	39459010	+
chr1	39459036	+
chr1	39461586	+
chr1	39461591	+
chr1	39578548	+
chr1	39580144	+
chr1	39587358	+
chr1	39588030	+
chr1	39599929	+
chr1	39602828	+
chr1	39603164	+
chr1	39605691	+
chr1	39605705	+
chr1	39605712	+
chr1	39605726	+
chr1	39605738	+
chr1	39605773	+
chr1	39605787	+
chr1	39605863	+
chr1	39606440	+
chr1	39606588	+
chr1	39631797	+
chr1	39646637	+
chr1	39669151	+
chr1	39838839	+
chr1	39863841	+
chr1	39870226	+
chr1	39870357	+
chr1	39881019	+
chr1	39924917	+
chr1	39942928	+
chr1	39998572	-
chr1	40003619	-
chr1	40010926	-
chr1	40012668	-
chr1	40080171	-
chr1	40147856	-
chr1	40205396	+
chr1	40425409	+
chr1	40425447	+
chr1	40425452	+
chr1	40425474	+
chr1	40425490	+
chr1	40425495	+
chr1	40425557	+
chr1	40427610	+
chr1	40427620	+
chr1	40427687	+
chr1	40427711	+
chr1	40511963	+
chr1	40512006	+
chr1	40520333	+
chr1	40540237	-
chr1	40633611	+
chr1	40636768	+
chr1	40639900	+
chr1	40644048	+
chr1	40644100	+
chr1	40645407	+
chr1	40670850	+
chr1	40674332	+
chr1	40677360	+
chr1	40693803	+
chr1	40694484	+
chr1	40694518	+
chr1	40694544	+
chr1	40733074	+
chr1	40733182	+
chr1	40738298	+
chr1	40748951	+
chr1	40842793	+
chr1	40845387	+
chr1	40859373	+
chr1	40865253	+
chr1	40868161	+
chr1	40932604	+
chr1	40932697	+
chr1	40937663	+
chr1	40937850	+
chr1	40968047	-
chr1	40968109	-
chr1	40970591	-
chr1	40971526	-
chr1	41000518	+
chr1	41003764	+
chr1	41006482	+
chr1	41089410	-
chr1	41108834	-
chr1	41108889	-
chr1	41109100	-
chr1	41160709	+
chr1	41161293	+
chr1	41164198	+
chr1	41166094	+
chr1	41166695	+
chr1	41169057	+
chr1	41171548	+
chr1	41175291	+
chr1	41187282	+
chr1	41187291	+
chr1	41187320	+
chr1	41187363	+
chr1	41188915	+
chr1	41193041	+
chr1	41193735	+
chr1	41199477	+
chr1	41203140	+
chr1	41225225	+
chr1	41225659	+
chr1	41460646	+
chr1	41495846	-
chr1	41509366	+
chr1	41523567	-
chr1	41530925	-
chr1	41545497	-
chr1	41630545	-
chr1	41630670	-
chr1	41631008	-
chr1	41631060	-
chr1	41631068	-
chr1	41632240	-
chr1	41632308	-
chr1	41639206	-
chr1	41639242	-
chr1	41639359	-
chr1	41651476	-
chr1	41651641	-
chr1	41668604	-
chr1	41682578	-
chr1	41684224	-
chr1	41684279	-
chr1	41692839	-
chr1	41692981	-
chr1	41695558	-
chr1	41695623	-
chr1	41695703	-
chr1	41695719	-
chr1	41695776	-
chr1	42027462	-
chr1	42280924	-
chr1	42391627	-
chr1	42453497	-
chr1	42648883	-
chr1	42702109	-
chr1	42702774	-
chr1	42766435	-
chr1	42778008	-
chr1	43135195	+
chr1	43136993	+
chr1	43155796	+
chr1	43237215	+
chr1	43245832	+
chr1	43293035	+
chr1	43440176	+
chr1	43441986	+
chr1	43442033	+
chr1	43678534	+
chr1	43679248	+
chr1	43873097	+
chr1	43878130	+
chr1	43878167	+
chr1	43878196	+
chr1	43878204	+
chr1	43878247	+
chr1	43883634	+
chr1	43903659	+
chr1	43904033	+
chr1	44127143	+
chr1	44127635	+
chr1	44141953	+
chr1	44194622	+
chr1	44194654	+
chr1	44209995	+
chr1	44219964	+
chr1	44220009	+
chr1	44220461	+
chr1	44221723	+
chr1	44222692	+
chr1	44230544	+
chr1	44231006	+
chr1	44291669	+
chr1	44305364	+
chr1	44382372	+
chr1	44382499	+
chr1	44395273	-
chr1	44451814	+
chr1	44451861	+
chr1	44451875	+
chr1	44451894	+
chr1	44452987	+
chr1	44453054	+
chr1	44453061	+
chr1	44453072	+
chr1	44459918	+
chr1	44459967	+
chr1	44460028	+
chr1	44460053	+
chr1	44460087	+
chr1	44460252	+
chr1	44683147	+
chr1	44807462	-
chr1	45091993	+
chr1	45209897	+
chr1	45212820	+
chr1	45214264	+
chr1	45214587	+
chr1	45242676	+
chr1	45281358	+
chr1	45302512	-
chr1	45335362	-
chr1	45335378	-
chr1	45335411	-
chr1	45337621	-
chr1	45337698	-
chr1	45337704	-
chr1	45366067	-
chr1	45381016	-
chr1	45386348	-
chr1	45386534	-
chr1	45386562	-
chr1	45390809	-
chr1	45390917	-
chr1	45739176	-
chr1	45744656	-
chr1	45770768	+
chr1	45770794	+
chr1	45770922	+
chr1	45770929	+
chr1	45770940	+
chr1	45951283	-
chr1	45952271	-
chr1	45976220	+
chr1	46022848	+
chr1	46028687	+
chr1	46028780	+
chr1	46033482	+
chr1	46054115	+
chr1	46057051	+
chr1	46064993	+
chr1	46075664	+
chr1	46076529	+
chr1	46076543	+
chr1	46076633	+
chr1	46076903	+
chr1	46078630	+
chr1	46078854	+
chr1	46097073	-
chr1	46121518	-
chr1	46121533	-
chr1	46121540	-
chr1	46121606	-
chr1	46123425	-
chr1	46124372	-
chr1	46124573	-
chr1	46128640	-
chr1	46130917	-
chr1	46141289	-
chr1	46143153	-
chr1	46160894	-
chr1	46160991	-
chr1	46161099	-
chr1	46161578	-
chr1	46164621	-
chr1	46164649	-
chr1	46165408	-
chr1	46172184	-
chr1	46177406	-
chr1	46179526	-
chr1	46197071	-
chr1	46363204	+
chr1	46365562	+
chr1	46370249	+
chr1	46441673	+
chr1	46450024	+
chr1	46519971	-
chr1	46522011	-
chr1	46545486	-
chr1	46546170	-
chr1	46571365	-
chr1	46591791	-
chr1	46591979	-
chr1	46593483	-
chr1	46691959	+
chr1	46730916	+
chr1	46733883	+
chr1	46734590	+
chr1	46747262	+
chr1	46749108	-
chr1	46758029	-
chr1	46759003	-
chr1	46770744	+
chr1	46770761	+
chr1	46770949	+
chr1	46777729	+
chr1	46783113	-
chr1	46786953	-
chr1	46787021	-
chr1	46787922	-
chr1	46789246	-
chr1	46789853	-
chr1	46790036	-
chr1	46812989	+
chr1	46814564	+
chr1	46815953	+
chr1	46824798	+
chr1	46829693	+
chr1	46830213	+
chr1	47114529	-
chr1	47115512	-
chr1	47116105	-
chr1	47147358	-
chr1	47147533	-
chr1	47597130	-
chr1	47728962	-
chr1	47729030	-
chr1	47777712	-
chr1	47809130	+
chr1	47834892	+
chr1	48761163	-
chr1	48761168	-
chr1	48761178	-
chr1	48761273	-
chr1	48761280	-
chr1	48761367	-
chr1	48761376	-
chr1	48845332	-
chr1	48845340	-
chr1	48845396	-
chr1	48845426	-
chr1	48845558	-
chr1	48846760	-
chr1	48846772	-
chr1	50968806	-
chr1	51011652	-
chr1	51022457	-
chr1	51039547	-
chr1	51042630	-
chr1	51067344	-
chr1	51087169	-
chr1	51109397	-
chr1	51109458	-
chr1	51119371	-
chr1	51157866	-
chr1	51178654	-
chr1	51191384	-
chr1	51195646	-
chr1	51201590	-
chr1	51201677	-
chr1	51207787	-
chr1	51216697	-
chr1	51406143	-
chr1	51420515	-
chr1	51458734	+
chr1	51710881	+
chr1	51711270	+
chr1	51711887	+
chr1	51719528	+
chr1	51719596	+
chr1	51763129	-
chr1	51765531	-
chr1	51765543	-
chr1	51766196	-
chr1	51832990	-
chr1	51836648	-
chr1	51840558	-
chr1	51845651	-
chr1	51847259	-
chr1	51865415	-
chr1	51890391	-
chr1	51894798	-
chr1	51895357	-
chr1	51896164	-
chr1	51903262	-
chr1	51917698	-
chr1	51925092	-
chr1	51927069	-
chr1	51966326	-
chr1	51971610	-
chr1	52002117	+
chr1	52003350	+
chr1	52003356	+
chr1	52014253	+
chr1	52019673	+
chr1	52021082	+
chr1	52215001	+
chr1	52218157	+
chr1	52218194	+
chr1	52218219	+
chr1	52218246	+
chr1	52220810	+
chr1	52220858	+
chr1	52220878	+
chr1	52261354	-
chr1	52269133	-
chr1	52273373	-
chr1	52298968	-
chr1	52299520	-
chr1	52324063	-
chr1	52334365	-
chr1	52340106	-
chr1	52341328	-
chr1	52720617	+
chr1	52720630	+
chr1	52763556	+
chr1	52764959	+
chr1	52816591	-
chr1	52816674	-
chr1	52817428	-
chr1	52817534	-
chr1	52834879	+
chr1	52835001	+
chr1	52844075	-
chr1	52875107	+
chr1	52879142	+
chr1	52898816	-
chr1	52904680	-
chr1	52904720	-
chr1	52905833	-
chr1	52907771	-
chr1	52915261	-
chr1	52931637	-
chr1	52931650	-
chr1	52932135	-
chr1	52973936	-
chr1	52977988	-
chr1	53216698	+
chr1	53225966	+
chr1	53256756	+
chr1	53269398	+
chr1	53274285	+
chr1	53283156	+
chr1	53283200	+
chr1	53283907	+
chr1	53286132	+
chr1	53288708	+
chr1	53289570	+
chr1	53289759	+
chr1	53289892	+
chr1	53289908	+
chr1	53289940	+
chr1	53291420	+
chr1	53292204	+
chr1	53292811	+
chr1	53292992	+
chr1	53320570	+
chr1	53339934	+
chr1	53343821	+
chr1	53344552	+
chr1	53344560	+
chr1	53346569	+
chr1	53362818	-
chr1	53363549	-
chr1	53366056	-
chr1	53366360	-
chr1	53366588	-
chr1	53366648	-
chr1	53366778	-
chr1	53427614	+
chr1	53481662	+
chr1	53483407	+
chr1	53483566	+
chr1	53484324	+
chr1	53695412	-
chr1	53695469	-
chr1	54243527	-
chr1	54259330	-
chr1	54259872	-
chr1	54299601	-
chr1	54303118	-
chr1	54392594	-
chr1	54448942	+
chr1	54449795	+
chr1	54449849	+
chr1	54499174	-
chr1	54501765	-
chr1	54567456	+
chr1	54668202	+
chr1	54698095	-
chr1	54803435	-
chr1	54803443	-
chr1	54812845	-
chr1	55102121	+
chr1	55102923	+
chr1	55103005	+
chr1	55103058	+
chr1	55103077	+
chr1	55103131	+
chr1	55103408	+
chr1	55103439	+
chr1	55104056	+
chr1	55104379	+
chr1	55104609	+
chr1	55104655	+
chr1	55144466	+
chr1	56584306	-
chr1	57377715	+
chr1	57377723	+
chr1	57377747	+
chr1	57377753	+
chr1	58522017	-
chr1	58880780	-
chr1	58880861	-
chr1	59145409	-
chr1	59145592	-
chr1	59152629	-
chr1	60320517	+
chr1	60322078	+
chr1	61125753	-
chr1	61488649	+
chr1	61489106	+
chr1	61490562	+
chr1	61580112	+
chr1	61592380	+
chr1	61594196	+
chr1	61603821	+
chr1	61644493	+
chr1	61645569	+
chr1	61778387	+
chr1	62150463	-
chr1	62150549	-
chr1	62150657	-
chr1	62155090	-
chr1	62155318	-
chr1	62158888	-
chr1	62162568	-
chr1	62164507	-
chr1	62174679	-
chr1	62174725	-
chr1	62178239	-
chr1	62180130	-
chr1	62183905	-
chr1	62294004	+
chr1	62294326	+
chr1	62396352	+
chr1	62397315	+
chr1	62399001	+
chr1	62425516	+
chr1	62432970	+
chr1	62492580	+
chr1	62493102	+
chr1	62541692	+
chr1	62541999	+
chr1	62593209	+
chr1	62595335	+
chr1	62627211	+
chr1	62628525	+
chr1	62911372	+
chr1	62912663	-
chr1	62912794	-
chr1	62913554	-
chr1	62915432	+
chr1	63000242	-
chr1	63078091	-
chr1	63158561	+
chr1	63290472	+
chr1	63304804	+
chr1	63327119	+
chr1	63839229	+
chr1	63840993	+
chr1	63888605	+
chr1	63889452	+
chr1	63907207	-
chr1	64063699	+
chr1	65438691	-
chr1	65457941	-
chr1	65488500	-
chr1	65488883	-
chr1	65489259	-
chr1	65489519	-
chr1	65626602	+
chr1	65637683	+
chr1	65900418	+
chr1	67096190	+
chr1	67377671	-
chr1	67388959	-
chr1	67441103	+
chr1	67797375	+
chr1	67874689	-
chr1	67874734	-
chr1	67874864	-
chr1	67879211	-
chr1	67879627	-
chr1	69546096	+
chr1	69558676	+
chr1	69616778	+
chr1	70676181	+
chr1	70744899	-
chr1	70797018	-
chr1	70810106	-
chr1	70816639	-
chr1	70823403	+
chr1	70823592	+
chr1	70830013	+
chr1	70830238	+
chr1	70880013	+
chr1	71642789	+
chr1	71711834	+
chr1	71711850	+
chr1	71711934	+
chr1	75213383	+
chr1	75216735	+
chr1	75217080	+
chr1	75763055	-
chr1	75763143	-
chr1	75763165	-
chr1	75763243	-
chr1	76195638	+
chr1	76209548	+
chr1	76209553	+
chr1	76217228	+
[truncated: 24,230 more rows]
