# Supplementary material for: Discriminative Prediction of A-To-I RNA Editing Events from DNA Sequence
Source: PLoS One. 2016 Oct 20;11(10):e0164962. doi: 10.1371/journal.pone.0164962 (PMC5072741; doi:10.1371/journal.pone.0164962)
Supplement: S4 Table — (XLSX) [file pone.0164962.s005.xlsx]

## Sheet: Sheet1
S4 Table. Performances of the five-fold cross validation on fruit fly using edit distance and Hamming distance with length of editing-sequence contexts varying from 11-mer to 51-mer.
Length	Sn	Sp	Acc	MCC	PPV	NPV	G Mean
Edit distance
﻿11 mer	0.616	0.661	0.647	0.257	0.44	0.799	0.638
21 mer	0.638	0.69	0.674	0.306	0.471	0.815	0.664
31 mer	0.668	0.697	0.688	0.34	0.488	0.829	0.682
41 mer	0.665	0.719	0.703	0.36	0.506	0.832	0.691
51 mer	0.675	0.711	0.7	0.361	0.502	0.835	0.693
Hamming distance
﻿11 mer	0.64	0.7	0.682	0.319	0.48	0.818	0.67
21 mer	0.663	0.698	0.688	0.337	0.487	0.827	0.68
31 mer	0.675	0.71	0.699	0.36	0.501	0.835	0.692
41 mer	0.667	0.717	0.702	0.36	0.504	0.833	0.691
51 mer	0.674	0.716	0.703	0.364	0.506	0.835	0.694
PPV: Positive predictve value
NPV: Negative predictive value
