# Supplementary material for: Discriminative Prediction of A-To-I RNA Editing Events from DNA Sequence
Source: PLoS One. 2016 Oct 20;11(10):e0164962. doi: 10.1371/journal.pone.0164962 (PMC5072741; doi:10.1371/journal.pone.0164962)
Supplement: S5 Table — (XLSX) [file pone.0164962.s006.xlsx]

## Sheet: Sheet1
S5 Table. Performances of the binary classifier in the regions of Alu elements and non-Alu elements, respectively.
	Alu elements	non-Alu elements
TP	6544	12500
FP	12482
TN	13746
FN	831	6353
Results coming from five-fold cross-validation for drawing ROC curve when weight w=0.2
