# Supplementary material for: Discriminative Prediction of A-To-I RNA Editing Events from DNA Sequence
Source: PLoS One. 2016 Oct 20;11(10):e0164962. doi: 10.1371/journal.pone.0164962 (PMC5072741; doi:10.1371/journal.pone.0164962)
Supplement: S6 Table — (XLSX) [file pone.0164962.s007.xlsx]

## Sheet: Sheet1
S6 Table. The performance of the prediction on Sanger sequencing validated human RNA editing events. In the last five columns, 1 means editing site, -1 means non-editing site.
Chrom	Position	Strand	Gene type or region	Gene Symbol	Validated by Sanger sequencing	Fruit fly	Mouse	Fruit fly + Mouse	Human
1	28534767	+	3-UTR	MED18	-1	-1	-1	-1	1
1	28534768	+	3-UTR	MED18	1	-1	-1	-1	1
1	28534773	+	3-UTR	MED18	1	1	1	1	1
1	28534786	+	3-UTR	MED18	1	1	1	1	1
1	28534799	+	3-UTR	MED18	1	1	1	1	1
1	28534800	+	3-UTR	MED18	1	1	1	1	1
1	177310733	+	3-UTR	FAM20B	1	1	1	1	1
1	177310803	+	3-UTR	FAM20B	1	-1	-1	-1	1
10	73649973	+	intron	ANAPC16	1	1	1	1	1
10	73649982	+	intron	ANAPC16	1	1	1	1	1
10	73650025	+	intron	ANAPC16	1	1	1	1	1
12	9732453	+	intron	CLEC2D	1	1	1	1	1
12	9732475	+	intron	CLEC2D	1	1	1	1	1
12	9732484	+	intron	CLEC2D	1	1	-1	1	1
12	9732528	+	intron	CLEC2D	1	1	1	1	1
12	9732535	+	intron	CLEC2D	1	-1	1	1	1
12	42468006	+	3-UTR	IRAK4	1	1	1	1	1
12	100914905	+	intergenic	-	1	1	1	1	1
12	100914912	+	intergenic	-	1	1	1	1	1
12	100914994	+	intergenic	-	1	-1	1	1	1
12	100915000	+	intergenic	-	1	-1	-1	-1	1
12	100915020	+	intergenic	-	1	1	1	1	1
12	100915120	+	intergenic	-	1	-1	-1	-1	-1
12	100915129	+	intergenic	-	1	1	1	1	1
13	51502265	+	CDS	UTP14C	1	1	1	1	1
13	51502540	+	CDS	UTP14C	1	1	-1	-1	-1
13	51502986	+	CDS	UTP14C	1	-1	-1	-1	-1
14	54835550	+	intron	FBXO34	1	1	1	1	1
16	29589054	+	3-UTR	SPN	1	1	1	1	1
16	29589060	+	3-UTR	SPN	1	1	1	1	1
16	29589061	+	3-UTR	SPN	1	1	1	1	1
16	29589111	+	3-UTR	SPN	1	1	1	1	1
16	29589112	+	3-UTR	SPN	1	1	1	1	1
16	29589151	+	3-UTR	SPN	1	-1	-1	-1	-1
16	29589190	+	3-UTR	SPN	1	1	1	1	1
16	29589191	+	3-UTR	SPN	1	1	1	1	1
16	29589200	+	3-UTR	SPN	1	1	1	1	1
16	29589220	+	3-UTR	SPN	1	1	1	1	1
16	29589243	+	3-UTR	SPN	1	1	1	1	1
16	29589252	+	3-UTR	SPN	1	1	1	1	1
17	8113974	+	3-UTR	PFAS	1	1	1	1	1
17	8114021	+	3-UTR	PFAS	1	1	1	1	1
17	8114024	+	3-UTR	PFAS	1	-1	1	1	1
17	8114025	+	3-UTR	PFAS	1	1	1	1	1
17	8114050	+	3-UTR	PFAS	1	1	1	1	1
17	8114104	+	3-UTR	PFAS	1	-1	-1	-1	1
17	27741163	+	intergenic	-	1	1	1	1	1
17	27741178	+	intergenic	-	1	-1	-1	-1	-1
17	27741184	+	intergenic	-	1	-1	-1	-1	-1
17	27741187	+	intergenic	-	1	-1	-1	-1	-1
17	27741192	+	intergenic	-	1	-1	-1	-1	-1
17	27741195	+	intergenic	-	1	-1	-1	-1	-1
17	27741204	+	intergenic	-	1	1	-1	-1	1
17	27741212	+	intergenic	-	1	1	-1	-1	-1
17	27741215	+	intergenic	-	1	1	-1	-1	-1
17	27741230	+	intergenic	-	1	1	1	1	1
17	27741308	+	intergenic	-	1	-1	1	1	1
21	33845189	+	CDS	SON-1	1	1	1	1	1
Chrom: chromosome
