# Supplementary material for: Discriminative Prediction of A-To-I RNA Editing Events from DNA Sequence
Source: PLoS One. 2016 Oct 20;11(10):e0164962. doi: 10.1371/journal.pone.0164962 (PMC5072741; doi:10.1371/journal.pone.0164962)
Supplement: S7 Table — (XLSX) [file pone.0164962.s008.xlsx]

## Sheet: Sheet1
S7 Table. Non-synonymous substitutions in the putative A-to-I RNA editing sites.
Chrom	Pos	Ref Allele	Alt Allele	Codon_Change	Gene_Name	Amino_Acid_change	Amino_Acid_length
chr1	1425783	A	G	aAg/aGg	ATAD3B	K495R	648
chr1	6278414	A	G	aAc/aGc	RNF207	N573S	634
chr1	12557627	A	G	Agc/Ggc	VPS13D	S4221G	4363
chr1	27210721	T	C	Aga/Gga	GPN2	R264G	310
chr1	27679797	A	G	cAg/cGg	SYTL1	Q444R	550
chr1	39924917	A	G	gAg/gGg	MACF1	E5060G	5430
chr1	45091993	A	G	Aag/Gag	RNF220	K277E	566
chr1	55144466	A	G	aAg/aGg	MROH7	K663R	1323
chr1	66095943	A	G	cAg/cGg	LEPR	Q911R	958
chr1	110200415	A	G	aAg/aGg	GSTM4	K94R	195
chr1	110231868	A	G	aAg/aGg	GSTM1	K94R	181
chr1	110256304	A	G	aAg/aGg	GSTM5	K94R	218
chr1	150975108	T	C	Aag/Gag	FAM63A	K44E	517
chr1	160302244	T	C	Att/Gtt	COPA	I164V	1224
chr1	196706769	A	G	Agt/Ggt	CFH	S921G	1231
chr1	204082228	A	G	cAa/cGa	SOX13	Q62R	622
chr1	226180134	T	C	gAg/gGg	SDE2	E162G	451
chr1	236702210	A	G	Atg/Gtg	LGALS8	M56V	317
chr10	16858993	T	C	Atg/Gtg	RSU1	M30V	277
chr10	79397298	T	C	Agc/Ggc	KCNMA1	S35G	1128
chr10	79595574	T	C	gAg/gGg	DLG5	E515G	1919
chr11	6559867	A	G	aAg/aGg	DNHD1	K1051R	4753
chr11	8158982	T	C	aAg/aGg	RIC3	K155R	368
chr11	11292815	T	C	aAg/aGg	GALNT18	K567R	607
chr11	60775067	A	G	Agc/Ggc	CD6	S52G	592
chr11	62397341	T	C	cAg/cGg	GANAB	Q561R	944
chr11	62458275	T	C	aAg/aGg	BSCL2	K268R	287
chr11	62761336	T	C	Agg/Ggg	SLC22A8	R288G	419
chr11	64852183	A	G	Aag/Gag	ZFPL1	K5E	310
chr11	65144075	T	C	Atg/Gtg	SLC25A45	M182V	246
chr11	67431926	T	C	Aag/Gag	ALDH3B2	K272E	385
chr11	74977223	T	C	cAg/cGg	ARRB1	Q406R	410
chr12	5021742	A	G	Att/Gtt	KCNA1	I400V	495
chr12	7894107	T	C	Agc/Ggc	CLEC4C	S18G	182
chr12	10324657	T	C	aAg/aGg	OLR1	K7R	181
chr12	27181356	A	G	Aga/Gga	MED21	R133G	144
chr12	49718012	A	G	Agg/Ggg	TROAP	R138G	144
chr12	53553418	T	C	Agg/Ggg	CSAD	R200G	260
chr12	56346932	A	G	gAg/gGg	DGKA	E684G	735
chr12	56380842	A	G	aAg/aGg	RAB5B	K33R	174
chr12	57864624	A	G	Aga/Gga	GLI1	R573G	978
chr12	105538591	A	G	Act/Gct	KIAA1033	T759A	1173
chr12	109665188	A	G	Agg/Ggg	ACACB	R1299G	2458
chr12	121986782	T	C	aAg/aGg	KDM2B	K197R	1265
chr13	42887184	A	G	Aat/Gat	AKAP11	N1759D	1901
chr13	52604264	A	G	Agc/Ggc	UTP14C	S442G	766
chr13	52604880	A	G	cAg/cGg	UTP14C	Q647R	766
chr13	52991226	T	C	aAg/aGg	VPS36	K319R	386
chr14	72200433	A	G	Agg/Ggg	SIPA1L1	R1659G	1804
chr14	102516132	A	G	Agc/Ggc	DYNC1H1	S4533G	4646
chr15	43483813	A	G	aAg/aGg	CCNDBP1	K267R	360
chr15	70351034	T	C	Aca/Gca	TLE3	T296A	760
chr15	75646086	A	G	aAa/aGa	NEIL1	K242R	390
chr15	82336645	T	C	cAg/cGg	MEX3B	Q189R	569
chr16	1827756	T	C	aAg/aGg	SPSB3	K238R	355
chr16	2012178	T	C	gAg/gGg	RPS2	E268G	293
chr16	2012184	T	C	tAt/tGt	RPS2	Y266C	293
chr16	2012232	T	C	tAc/tGc	RPS2	Y250C	293
chr16	2012263	T	C	Acc/Gcc	RPS2	T240A	293
chr16	10995933	A	G	Aga/Gga	CIITA	R174G	1130
chr16	11002927	A	G	cAg/cGg	CIITA	Q900R	1130
chr16	12145985	A	G	Agc/Ggc	SNX29	S344G	813
chr16	20335369	T	C	Agg/Ggg	GP2	R102G	534
chr16	29708350	A	G	Act/Gct	QPRT	T195A	297
chr16	57071114	A	G	Aac/Gac	NLRC5	N907D	1866
chr16	67701254	A	G	cAg/cGg	C16orf86	Q53R	317
chr17	1373518	T	C	cAg/cGg	MYO1C	Q791R	1028
chr17	1686410	T	C	tAc/tGc	SMYD4	Y727C	804
chr17	42153086	A	G	gAg/gGg	G6PC3	E239G	346
chr17	44407906	A	G	gAg/gGg	LRRC37A	E1088G	1700
chr17	44625768	A	G	gAg/gGg	LRRC37A2	E1088G	1700
chr17	47783655	T	C	Agc/Ggc	SLC35B1	S84G	322
chr17	78055439	A	G	Agc/Ggc	CCDC40	S553G	1030
chr17	78063957	A	G	cAg/cGg	CCDC40	Q951R	1030
chr17	78063996	A	G	cAc/cGc	CCDC40	H964R	1030
chr17_ctg5_hap1	204959	T	C	gAg/gGg	LRRC37A2	E1088G	1700
chr17_ctg5_hap1	422879	T	C	gAg/gGg	LRRC37A	E1088G	1700
chr18	13087629	A	G	Aga/Gga	CEP192	R1993G	2537
chr18	13103540	A	G	Aca/Gca	CEP192	T2302A	2537
chr19	3002386	T	C	gAg/gGg	TLE2	E549G	621
chr19	8994190	T	C	aAc/aGc	MUC16	N13832S	14507
chr19	17367435	T	C	Atg/Gtg	USHBP1	M439V	703
chr19	18288551	A	G	Acc/Gcc	IFI30	T223A	250
chr19	37310344	T	C	cAg/cGg	ZNF790	Q301R	636
chr19	37643539	T	C	cAg/cGg	ZNF585A	Q366R	714
chr19	37643635	T	C	aAa/aGa	ZNF585A	K334R	714
chr19	38895740	A	G	gAg/gGg	FAM98C	E181G	349
chr19	41211081	T	C	Agc/Ggc	ADCK4	S125G	503
chr19	42221493	A	G	Aat/Gat	CEACAM5	N360D	702
chr19	44891784	T	C	aAc/aGc	ZNF285	N208S	590
chr19	45406392	A	G	aAg/aGg	TOMM40	K351R	361
chr19	47225529	T	C	Agg/Ggg	STRN4	R659G	753
chr19	50796907	A	G	gAg/gGg	MYH14	E1770G	1995
chr19	56373498	A	G	tAc/tGc	NLRP4	Y720C	994
chr19	58197863	A	G	Atg/Gtg	ZNF551	M46V	642
chr19	58370996	A	G	Agg/Ggg	ZNF587	R405G	574
chr19	58420430	T	C	Agg/Ggg	ZNF417	R406G	575
chr2	20113354	T	C	Agc/Ggc	WDR35	S1160G	1170
chr2	68358535	T	C	atA/atG	WDR92	I303M	357
chr2	84852183	A	G	tAc/tGc	DNAH6	Y1504C	4158
chr2	95947085	A	G	cAg/cGg	PROM2	Q508R	834
chr2	127808046	T	C	aAg/aGg	BIN1	K358R	409
chr2	133403646	T	C	aAa/aGa	LYPD1	K133R	141
chr2	155294321	T	C	Aat/Gat	LOC100144595	N31D	102
chr2	208434997	A	G	Act/Gct	CREB1	T153A	327
chr2	208435003	A	G	Acg/Gcg	CREB1	T155A	327
chr2	208440032	A	G	aAc/aGc	CREB1	N181S	327
chr2	233245167	A	G	cAg/cGg	ALPP	Q277R	535
chr2	241700776	T	C	gAg/gGg	KIF1A	E703G	1690
chr20	36147563	T	C	cAg/cGg	BLCAP	Q5R	87
chr20	36147572	T	C	tAt/tGt	BLCAP	Y2C	87
chr20	56186884	T	C	cAg/cGg	ZBP1	Q183R	354
chr20	60737813	A	G	Agc/Ggc	SS18L1	S128G	396
chr21	30953750	T	C	cAg/cGg	GRIK1	Q621R	905
chr21	43319401	T	C	cAg/cGg	C2CD2	Q389R	541
chr22	23230398	A	G	cAg/cGg	IGLL5	Q20R	139
chr22	36894051	T	C	Atc/Gtc	FOXRED2	I457V	684
chr22	36900271	T	C	aAc/aGc	FOXRED2	N308S	684
chr22	42191769	A	G	Agc/Ggc	MEI1	S1233G	1274
chr3	9876560	A	G	aAg/aGg	TTLL3	K774R	915
chr3	49338115	T	C	Aag/Gag	USP4	K386E	916
chr3	57528560	T	C	aAg/aGg	DNAH12	K13R	3092
chr3	58141801	A	G	cAg/cGg	FLNB	Q2272R	2578
chr3	119562119	T	C	aAt/aGt	GSK3B	N393S	420
chr3	124837684	T	C	Atc/Gtc	SLC12A8	I281V	714
chr4	4317652	A	G	Aga/Gga	ZBTB49	R526G	765
chr4	6695695	A	G	atA/atG	S100P	I12M	95
chr4	8238045	A	G	aAg/aGg	SH3TC1	K1149R	1336
chr4	77979680	T	C	Agg/Ggg	CCNI	R75G	377
chr4	166226862	A	G	Agg/Ggg	KLHL2	R254G	505
chr5	21802286	T	C	Agt/Ggt	CDH12	S416G	794
chr5	79745469	A	G	Agc/Ggc	ZFYVE16	S1055G	1539
chr5	126758399	A	G	gAc/gGc	MEGF10	D543G	1140
chr5	147862821	T	C	cAg/cGg	HTR4	Q371R	388
chr5	150639409	A	G	Atc/Gtc	GM2A	I59V	186
chr5	150639439	A	G	Atg/Gtg	GM2A	M69V	186
chr5	156736808	A	G	Aag/Gag	CYFIP2	K320E	1253
chr5	179264731	T	C	cAa/cGa	C5orf45	Q176R	288
chr6	17785774	T	C	Agt/Ggt	KIF13A	S1141G	1749
chr6	29796093	A	G	Agt/Ggt	HLA-G	S115G	338
chr6	73843194	A	G	cAg/cGg	KCNQ5	Q424R	923
chr6	102337689	A	G	Att/Gtt	GRIK2	I567V	869
chr6	102337702	A	G	tAc/tGc	GRIK2	Y571C	869
chr6	139071363	T	C	Atc/Gtc	LOC100507462	I68V	108
chr6	152658142	T	C	aAg/aGg	SYNE1	K4050R	8749
chr6	170176622	A	G	gAa/gGa	C6orf70	E531G	678
chr6	170176648	A	G	Agc/Ggc	C6orf70	S540G	678
chr6	170700162	A	G	gAg/gGg	FAM120B	E851G	910
chr6_dbb_hap3	1096714	A	G	Agt/Ggt	HLA-G	S115G	338
chr6_mann_hap4	1096422	A	G	Agt/Ggt	HLA-G	S115G	338
chr6_mcf_hap5	1096372	A	G	Agt/Ggt	HLA-G	S115G	338
chr7	38860861	T	C	cAg/cGg	VPS41	Q109R	854
chr7	41729544	T	C	Agt/Ggt	INHBA	S329G	426
chr7	99704034	A	G	cAg/cGg	AP4M1	Q345R	453
chr7	99821683	T	C	gAg/gGg	GATS	E78G	163
chr7	100887329	T	C	aAg/aGg	FIS1	K46R	152
chr7	157333469	T	C	gAg/gGg	PTPRN2	E967G	986
chr8	11703175	T	C	gAc/gGc	CTSB	D306G	339
chr8	21960360	A	G	gAg/gGg	FAM160B2	E717G	743
chr8	22969267	A	G	gAg/gGg	TNFRSF10C	E32G	259
chr8	103841636	T	C	Agc/Ggc	AZIN1	S367G	448
chr9	18481	T	C	cAg/cGg	WASH1	Q54R	465
chr9	126132620	A	G	Acc/Gcc	CRB2	T430A	1285
chr9	131247053	A	G	cAg/cGg	ODF2	Q312R	576
chr9	139656670	T	C	Aag/Gag	LCN15	K164E	184
chrX	27839626	A	G	cAa/cGa	MAGEB10	Q68R	347
chrX	54955567	A	G	Agt/Ggt	TRO	S335G	962
chrX	99941705	T	C	Att/Gtt	SYTL4	I420V	671
chrX	102885293	A	G	aAg/aGg	TCEAL1	K150R	159
chrX	122598962	A	G	Aga/Gga	GRIA3	R775G	894
chrX	151358319	T	C	atA/atG	GABRA3	I342M	492
chrX	153062943	A	G	Aaa/Gaa	SSR4	K73E	173
chrX	153579950	T	C	cAg/cGg	FLNA	Q2333R	2639
chrX	154007480	T	C	cAg/cGg	MPP1	Q428R	436
Effect of substitution was annotated by SnpEff (http://snpeff.sourceforge.net/)
