# Supplementary material for: Discriminative Prediction of A-To-I RNA Editing Events from DNA Sequence
Source: PLoS One. 2016 Oct 20;11(10):e0164962. doi: 10.1371/journal.pone.0164962 (PMC5072741; doi:10.1371/journal.pone.0164962)
Supplement: S8 Table — (XLSX) [file pone.0164962.s009.xlsx]

## Sheet: Sheet1
S8 Table. Validation of 561 putative A-to-I RNA editing events in 184 human islets.
CHROM	POS	dbSNP_ID	REF	ALT	Alu repeats (Y: Yes; N: No)	Non-Alu repeats (Y: Yes; N: No)	Non-repetitive region (Y: Yes; N: No)	Gene region	Non-synonymous coding	Observed in RNA-seq (Y:Yes;L: Low confidence)
chr1	16996	.	T	C	N	N	Y	5-UTR		Y
chr1	136145	.	T	C	N	N	Y	3-UTR		Y
chr1	136176	.	T	C	N	N	Y	3-UTR		Y
chr1	140531	.	T	C	N	N	Y	5-UTR		Y
chr1	327178	.	A	G	N	N	Y	3-UTR		Y
chr1	327209	.	A	G	N	N	Y	3-UTR		Y
chr1	16889630	.	T	C	N	N	Y	3-UTR		Y
chr1	21750305	.	T	C	N	Y	N	5-UTR		Y
chr1	21750362	.	T	C	N	Y	N	5-UTR		Y
chr1	21810687	.	A	G	N	Y	N	3-UTR		Y
chr1	144829535	.	A	G	N	N	Y	3-UTR		Y
chr1	144829592	.	A	G	N	N	Y	3-UTR		Y
chr1	145369435	.	A	G	N	Y	N	3-UTR		Y
chr1	145369492	.	A	G	N	Y	N	3-UTR		Y
chr1	146033351	.	T	C	N	Y	N	5-UTR		Y
chr1	146033357	.	T	C	N	Y	N	5-UTR		Y
chr1	146033414	.	T	C	N	Y	N	5-UTR		Y
chr1	146466872	.	A	G	N	Y	N	3-UTR		Y
chr1	146466929	.	A	G	N	Y	N	3-UTR		Y
chr1	146466935	.	A	G	N	Y	N	3-UTR		Y
chr1	147575138	.	T	C	N	Y	N	5-UTR		Y
chr1	148003734	.	T	C	N	Y	N	3-UTR		Y
chr1	148003740	.	T	C	N	Y	N	3-UTR		Y
chr1	148250796	.	T	C	N	N	Y	5-UTR		Y
chr1	148251061	.	T	C	N	Y	N	5-UTR		Y
chr1	148251067	.	T	C	N	Y	N	5-UTR		Y
chr1	148251124	.	T	C	N	Y	N	5-UTR		Y
chr1	148595391	.	A	G	N	Y	N	3-UTR		Y
chr1	148757492	.	A	G	N	Y	N	3-UTR		Y
chr1	148757763	.	A	G	N	N	Y	3-UTR		Y
chr1	149671816	.	A	G	N	N	Y	3-UTR		Y
chr1	168218696	.	A	G	N	N	Y	Coding Exons		Y
chr2	89265932	rs367869308	T	C	N	N	Y	5-UTR		Y
chr2	89619534	.	T	C	N	N	Y	5-UTR		Y
chr2	89901638	.	A	G	N	N	Y	3-UTR		Y
chr2	96942408	.	T	C	Y	N	N	5-UTR		Y
chr2	114352638	rs377338570	A	G	N	N	Y	3-UTR		Y
chr2	114354017	.	A	G	N	N	Y	Coding Exons/3-UTR		Y
chr3	188598721	.	A	G	Y	N	N	3-UTR		Y
chr3	197940920	.	A	G	N	N	Y	3-UTR		Y
chr3	197941097	.	A	G	N	N	Y	3-UTR		L
chr4	3511496	rs10020994	T	C	N	N	Y	3-UTR		Y
chr5	43527381	rs71629179	T	C	N	N	Y	3-UTR		Y
chr5	69744694	.	A	G	Y	N	N	3-UTR		Y
chr5	180753793	.	A	G	N	N	Y	3-UTR		L
chr5	180753824	.	A	G	N	N	Y	3-UTR		L
chr6	27446624	.	A	G	N	Y	N	3-UTR		L
chr6	27463626	.	A	G	N	Y	N	3-UTR		L
chr6	36109404	.	A	G	Y	N	N	3-UTR		Y
chr6	42152071	.	T	C	Y	N	N	3-UTR		Y
chr7	76681891	.	A	G	N	N	Y	3-UTR		L
chr7	102135806	rs377051321	A	G	N	N	Y	3-UTR		Y
chr7	102234975	rs372070045	A	G	N	N	Y	3-UTR		Y
chr7	128293801	.	A	G	N	N	Y	3-UTR		Y
chr7	152345287	.	T	C	N	N	Y	3-UTR		L*
chr8	12882954	.	A	G	Y	N	N	3-UTR		Y
chr8	42876550	.	A	G	N	N	Y	3-UTR		Y
chr8	66628016	.	T	C	N	N	Y	3-UTR		L
chr9	18481	rs11555811	T	C	N	N	Y	Coding Exons	WASH1 (Q54R)	Y
chr9	69231516	.	T	C	N	N	Y	5-UTR		Y
chr9	102714664	.	A	G	N	Y	N	3-UTR		Y
chr10	11794214	.	A	G	N	N	Y	3-UTR		L
chr10	46740318	.	T	C	N	N	Y	5-UTR		L
chr10	47228601	.	T	C	Y	N	N	5-UTR		Y
chr10	48200750	.	A	G	Y	N	N	3-UTR		L
chr10	48208715	.	A	G	N	N	Y	3-UTR		Y
chr11	128359	.	T	C	N	N	Y	3-UTR		L
chr11	128390	.	T	C	N	N	Y	3-UTR		L
chr11	135808	.	T	C	N	N	Y	5-UTR		L
chr12	87267	.	A	G	N	N	Y	5-UTR/Coding Exons		Y
chr12	88629	.	A	G	N	N	Y	Coding Exons/3-UTR		Y
chr12	88651	.	A	G	N	N	Y	Coding Exons/3-UTR		Y
chr12	11148681	.	T	C	N	N	Y	3-UTR		Y
chr12	54067505	.	T	C	N	N	Y	5-UTR		Y
chr13	26966568	.	A	G	N	N	Y	3-UTR		L
chr15	102514167	.	A	G	N	N	Y	Coding Exons/3-UTR		Y
chr16	66679	.	T	C	N	N	Y	Coding Exons		Y
chr16	21443512	.	T	C	Y	N	N	5-UTR		Y
chr16	21875788	.	T	C	Y	N	N	5-UTR		Y
chr16	75510412	.	T	C	N	N	Y	3-UTR		L
chr16	90237172	.	A	G	N	N	Y	3-UTR		L
chr16	90237203	.	A	G	N	N	Y	3-UTR		L
chr17	699602	.	A	G	Y	N	N	3-UTR		L
chr17	34576742	.	T	C	N	N	Y	5-UTR		L
chr17	34576747	.	T	C	N	N	Y	5-UTR		L
chr17	34792828	.	T	C	N	N	Y	5-UTR		L
chr17	34792833	.	T	C	N	N	Y	5-UTR		L
chr17	41291645	.	A	G	N	N	Y	3-UTR		Y
chr17	44412592	.	T	C	N	N	Y	3-UTR		Y
chr18	60995796	.	T	C	Y	N	N	3-UTR		Y
chr19	198277	.	T	C	N	N	Y	3-UTR		L
chr19	198308	.	T	C	N	N	Y	3-UTR		L
chr19	22243405	.	A	G	N	N	Y	5-UTR		L
chr20	25753370	.	T	C	N	N	Y	5-UTR		L
chr20	26063767	.	A	G	N	N	Y	3-UTR		Y
chr20	26064445	.	A	G	N	N	Y	3-UTR		L
chr20	26065476	.	A	G	N	N	Y	3-UTR		L
chr20	34131864	.	A	G	N	N	Y	3-UTR		L
chr22	22979874	rs11703836	A	G	N	N	Y	3-UTR		Y
chrX	15801668	.	A	G	Y	N	N	3-UTR		Y
chrX	15802285	.	A	G	N	N	Y	3-UTR		Y
chrX	155251357	.	A	G	N	N	Y	Coding Exons		Y
chrX	155252758	.	A	G	N	N	Y	Coding Exons		Y
chrY	169020	.	A	G	N	N	Y	3-UTR		Y
chrY	59354363	.	A	G	N	N	Y	Coding Exons		Y
*Observed in 1 sample
Effect of substitution was annotated by SnpEff (http://snpeff.sourceforge.net/)
