# Supplementary material for: Discriminative Prediction of A-To-I RNA Editing Events from DNA Sequence
Source: PLoS One. 2016 Oct 20;11(10):e0164962. doi: 10.1371/journal.pone.0164962 (PMC5072741; doi:10.1371/journal.pone.0164962)
Supplement: S9 Table — (XLSX) [file pone.0164962.s010.xlsx]

## Sheet: Sheet1
S9 Table. Validation of known A-to-I RNA editing events in 184 human islets.
CHROM	POS	dbSNP_ID	REF	ALT	Observed in RNA-seq (Y:Yes;L: Low confidence)
chr1	18368	.	T	C	Y
chr1	662511	.	T	C	Y
chr1	662542	.	T	C	Y
chr1	662647	.	T	C	Y
chr1	1251777	.	T	C	Y
chr1	1252172	.	T	C	Y
chr1	1252180	.	T	C	Y
chr1	1252468	.	T	C	Y
chr1	1252749	.	T	C	Y
chr1	1385620	.	A	G	Y
chr1	1385625	.	A	G	Y
chr1	1385637	.	A	G	Y
chr1	1385650	.	A	G	Y
chr1	1385687	.	A	G	Y
chr1	1418488	.	A	G	Y
chr1	1595006	.	T	C	Y
chr1	1595586	.	T	C	Y
chr1	1661047	.	T	C	Y
chr1	1661053	.	T	C	Y
chr1	1661099	.	T	C	Y
chr1	1661410	.	T	C	Y
chr1	1662547	.	T	C	Y
chr1	1662640	.	T	C	Y
chr1	1662793	.	T	C	Y
chr1	3730185	.	T	C	Y
chr1	3730266	.	T	C	Y
chr1	6280041	.	A	G	Y
chr1	6282587	.	T	C	Y
chr1	6582221	.	T	C	Y
chr1	7980525	.	T	C	Y
chr1	7980538	.	T	C	Y
chr1	7980585	.	T	C	Y
chr1	9209457	.	T	C	Y
chr1	9209587	.	T	C	Y
chr1	9328027	.	A	G	Y
chr1	9328200	.	A	G	Y
chr1	10042955	.	A	G	Y
chr1	10042978	.	A	G	Y
chr1	10044310	.	A	G	Y
chr1	10520770	.	T	C	Y
chr1	10521260	.	T	C	Y
chr1	10637061	.	A	G	Y
chr1	10637215	.	A	G	Y
chr1	11006739	.	T	C	Y
chr1	11006773	.	T	C	Y
chr1	11783081	.	A	G	L
chr1	15898909	.	T	C	L
chr1	15898917	.	T	C	L
chr1	15899019	.	T	C	L
chr1	15899026	.	T	C	L
chr1	15899031	.	T	C	L
chr1	15899097	.	T	C	L
chr1	15899537	.	T	C	Y
chr1	15899747	.	T	C	Y
chr1	16642996	.	T	C	Y
chr1	16889413	.	T	C	Y
chr1	16889502	.	T	C	Y
chr1	16889513	.	T	C	Y
chr1	16889566	.	T	C	Y
chr1	16889596	.	T	C	Y
chr1	16889624	.	T	C	Y
chr1	16889646	.	T	C	Y
chr1	16889654	.	T	C	Y
chr1	16889687	.	T	C	Y
chr1	17267584	.	A	G	Y
chr1	19542344	.	T	C	Y
chr1	19542415	.	T	C	Y
chr1	19543247	.	T	C	Y
chr1	19543360	.	T	C	Y
chr1	19543905	.	T	C	Y
chr1	19620127	.	T	C	Y
chr1	19620165	.	T	C	Y
chr1	19620176	.	T	C	Y
chr1	19620410	.	T	C	Y
chr1	19620461	.	T	C	Y
chr1	19620478	.	T	C	Y
chr1	19620485	.	T	C	Y
chr1	19620675	.	T	C	Y
chr1	19620685	.	T	C	Y
chr1	19955029	.	A	G	Y
chr1	21081804	.	T	C	Y
chr1	21081840	.	T	C	Y
chr1	21750104	.	T	C	Y
chr1	22012437	.	T	C	L
chr1	23707635	.	T	C	Y
chr1	24933517	.	A	G	Y
chr1	24933675	.	A	G	Y
chr1	24933793	.	A	G	Y
chr1	24934078	.	A	G	Y
chr1	25630873	.	T	C	Y
chr1	25630972	.	T	C	Y
chr1	28662199	.	A	G	Y
chr1	28825331	.	A	G	Y
chr1	28825370	.	A	G	Y
chr1	28826085	.	A	G	Y
chr1	28826118	.	A	G	Y
chr1	28826141	.	A	G	Y
chr1	28836986	.	A	G	Y
chr1	29519702	.	T	C	Y
chr1	32699736	.	T	C	Y
chr1	32699771	.	T	C	Y
chr1	32833539	.	T	C	Y
chr1	32953285	.	A	G	L
chr1	33071124	.	A	G	Y
chr1	33148096	.	A	G	Y
chr1	33148282	.	A	G	Y
chr1	33149256	.	A	G	Y
chr1	33149375	.	A	G	Y
chr1	33300558	.	A	G	L
chr1	33300696	.	A	G	Y
chr1	33302628	.	A	G	Y
chr1	35455898	.	T	C	Y
chr1	36065637	.	T	C	Y
chr1	36065642	.	T	C	Y
chr1	36065700	.	T	C	Y
chr1	36065722	.	T	C	Y
chr1	36066806	.	T	C	Y
chr1	38326594	.	T	C	Y
chr1	38326680	.	T	C	Y
chr1	38327516	.	T	C	Y
chr1	38327578	.	T	C	Y
chr1	39881019	.	A	G	L
chr1	39924917	.	A	G	Y
chr1	40147856	.	T	C	Y
chr1	41187282	.	A	G	L
chr1	41187291	.	A	G	L
chr1	41187320	.	A	G	L
chr1	41187363	.	A	G	L
chr1	43878130	.	A	G	Y
chr1	43878167	.	A	G	Y
chr1	43878196	.	A	G	Y
chr1	43878204	.	A	G	Y
chr1	43878247	.	A	G	Y
chr1	45770768	.	A	G	Y
chr1	45770794	.	A	G	Y
chr1	45770922	.	A	G	Y
chr1	45770929	.	A	G	Y
chr1	45770940	.	A	G	Y
chr1	46164621	.	T	C	Y
chr1	46165408	.	T	C	Y
chr1	46829693	.	A	G	Y
chr1	46830213	.	A	G	Y
chr1	51763129	.	T	C	L
chr1	51765531	.	T	C	Y
chr1	51765543	.	T	C	Y
chr1	52816591	.	T	C	Y
chr1	52816674	.	T	C	Y
chr1	52817428	.	T	C	Y
chr1	52817534	.	T	C	Y
chr1	53289759	.	A	G	Y
chr1	53289892	.	A	G	Y
chr1	53289940	.	A	G	Y
chr1	53291420	.	A	G	Y
chr1	59152629	.	T	C	Y
chr1	62627211	.	A	G	Y
chr1	89485862	.	T	C	Y
chr1	89649462	.	T	C	Y
chr1	89649468	.	T	C	Y
chr1	89649543	.	T	C	Y
chr1	89649549	.	T	C	Y
chr1	89649560	.	T	C	Y
chr1	89853314	.	A	G	L
chr1	89853345	.	A	G	L
chr1	93791372	.	T	C	Y
chr1	93803568	.	T	C	Y
chr1	98455068	.	T	C	L
chr1	100489619	.	A	G	Y
chr1	100659256	.	T	C	Y
chr1	101541113	.	A	G	Y
chr1	101541134	.	A	G	Y
chr1	101541153	.	A	G	Y
chr1	109746607	.	A	G	Y
chr1	109746664	.	A	G	Y
chr1	110141528	.	A	G	Y
chr1	110256296	.	A	G	Y
chr1	110256304	.	A	G	Y
chr1	117624977	.	A	G	Y
chr1	144829583	.	A	G	Y
chr1	144829863	.	A	G	Y
chr1	146854455	.	T	C	L
chr1	147575080	.	T	C	Y
chr1	148595448	.	A	G	Y
chr1	149286227	.	A	G	Y
chr1	149286270	.	A	G	Y
chr1	149913513	.	T	C	Y
chr1	149913720	.	T	C	Y
chr1	149913726	.	T	C	Y
chr1	150703676	.	T	C	Y
chr1	150703681	.	T	C	Y
chr1	150703692	.	T	C	Y
chr1	150703781	.	T	C	Y
chr1	150704456	.	T	C	Y
chr1	150704499	.	T	C	Y
chr1	150704508	.	T	C	Y
chr1	150704544	.	T	C	Y
chr1	150704568	.	T	C	Y
chr1	151843556	.	T	C	Y
chr1	154454552	.	T	C	Y
chr1	154937197	.	T	C	Y
chr1	154960235	.	A	G	Y
chr1	155754724	.	T	C	L
chr1	155754805	.	T	C	L
chr1	155853246	.	A	G	Y
chr1	155983024	.	T	C	L
chr1	155983102	.	T	C	Y
chr1	160302244	.	T	C	Y
chr1	168218494	.	A	G	Y
chr1	173769094	.	T	C	Y
chr1	179042905	.	A	G	Y
chr1	179044180	.	A	G	Y
chr1	179044196	.	A	G	Y
chr1	179044252	.	A	G	Y
chr1	179327011	.	A	G	Y
chr1	179829028	.	T	C	Y
chr1	184761123	.	T	C	Y
chr1	184761129	.	T	C	Y
chr1	184761270	.	T	C	Y
chr1	184762460	.	T	C	Y
chr1	184762590	.	T	C	Y
chr1	201764953	.	A	G	L
chr1	202554156	.	A	G	Y
chr1	202554253	.	A	G	Y
chr1	202554345	.	A	G	Y
chr1	204087679	.	A	G	Y
chr1	204520395	.	A	G	Y
chr1	204520409	.	A	G	Y
chr1	204521391	.	A	G	Y
chr1	204521603	.	A	G	Y
chr1	204524806	.	A	G	Y
chr1	204525579	.	A	G	Y
chr1	205436635	.	A	G	L
chr1	212989565	.	A	G	Y
chr1	214529137	.	T	C	Y
chr1	214529170	.	T	C	Y
chr1	214529247	.	T	C	Y
chr1	214529252	.	T	C	Y
chr1	214529672	.	T	C	Y
chr1	214529725	.	T	C	Y
chr1	214529740	.	T	C	Y
chr1	214529774	.	T	C	Y
chr1	214703110	.	T	C	L
chr1	214703714	.	T	C	L
chr1	214703845	.	T	C	L
chr1	214703945	.	T	C	L
chr1	220231338	.	T	C	Y
chr1	220231484	.	T	C	Y
chr1	224500596	.	T	C	Y
chr1	224600887	.	T	C	Y
chr1	225976060	.	A	G	Y
chr1	226171340	.	T	C	Y
chr1	226791870	.	A	G	L
chr1	226791920	.	A	G	L
chr1	226791928	.	A	G	L
chr1	226791941	.	A	G	L
chr1	226793277	.	A	G	L
chr1	226793282	.	A	G	L
chr1	226793307	.	A	G	L
chr1	233193496	.	T	C	Y
chr1	235990256	.	T	C	Y
chr1	235990264	.	T	C	Y
chr1	235990569	.	T	C	Y
chr1	235990584	.	T	C	Y
chr1	245285804	.	A	G	Y
chr2	11240031	.	T	C	Y
chr2	11240041	.	T	C	Y
chr2	11240121	.	T	C	L
chr2	11240128	.	T	C	L
chr2	11240144	.	T	C	L
chr2	11240149	.	T	C	L
chr2	11240155	.	T	C	L
chr2	20450819	.	T	C	Y
chr2	24223167	.	A	G	Y
chr2	24223341	.	A	G	Y
chr2	24223382	.	A	G	Y
chr2	25260527	.	A	G	L
chr2	25381506	.	A	G	Y
chr2	47536256	.	T	C	L
chr2	47604889	.	A	G	Y
chr2	61277998	.	A	G	Y
chr2	61315734	.	A	G	Y
chr2	63669579	.	T	C	L
chr2	63669587	.	T	C	L
chr2	63669596	.	T	C	L
chr2	63670129	.	T	C	L
chr2	63670162	.	T	C	L
chr2	68524194	.	T	C	L
chr2	72689783	.	T	C	Y
chr2	72689790	.	T	C	Y
chr2	72689797	.	T	C	Y
chr2	72689802	.	T	C	Y
chr2	72689842	.	T	C	Y
chr2	72689868	.	T	C	Y
chr2	72690413	.	T	C	Y
chr2	72690957	.	T	C	Y
chr2	72691027	.	T	C	Y
chr2	85546451	.	T	C	Y
chr2	85837871	.	T	C	Y
chr2	86249961	.	T	C	Y
chr2	89185466	.	A	G	Y
chr2	89185473	.	A	G	Y
chr2	89185613	.	A	G	Y
chr2	89339731	.	T	C	Y
chr2	89339872	.	T	C	Y
chr2	89619463	.	T	C	Y
chr2	89619552	.	T	C	Y
chr2	89619577	.	T	C	Y
chr2	96481129	.	T	C	Y
chr2	96481171	.	T	C	Y
chr2	96481245	.	T	C	Y
chr2	96481408	.	T	C	Y
chr2	96481426	.	T	C	Y
chr2	96481458	.	T	C	Y
chr2	96481464	.	T	C	Y
chr2	96481506	.	T	C	Y
chr2	96481624	.	T	C	Y
chr2	96481629	.	T	C	Y
chr2	96482125	.	T	C	Y
chr2	96490920	.	T	C	Y
chr2	96490946	.	T	C	Y
chr2	96490954	.	T	C	Y
chr2	96491124	.	T	C	Y
chr2	96491147	.	T	C	Y
chr2	96491155	.	T	C	Y
chr2	99814184	.	A	G	Y
chr2	99814335	.	A	G	Y
chr2	99921210	.	T	C	Y
chr2	101771692	.	A	G	Y
chr2	113288660	.	A	G	Y
chr2	113334241	.	A	G	Y
chr2	114355167	.	A	G	Y
chr2	128950481	.	A	G	Y
chr2	128951720	.	A	G	Y
chr2	130902399	.	T	C	Y
chr2	131221210	.	T	C	Y
chr2	155294321	.	T	C	L
chr2	170606427	.	A	G	Y
chr2	171793192	.	A	G	L
chr2	172177966	.	T	C	Y
chr2	172178501	.	T	C	Y
chr2	172178753	.	T	C	Y
chr2	172605827	.	A	G	Y
chr2	172605884	.	A	G	Y
chr2	176791182	.	T	C	Y
chr2	183962897	.	A	G	Y
chr2	190612024	.	T	C	Y
chr2	201842561	.	T	C	Y
chr2	201861168	.	T	C	L
chr2	202028823	.	A	G	Y
chr2	202082668	.	A	G	Y
chr2	202083057	.	A	G	Y
chr2	202083755	.	A	G	Y
chr2	202152078	.	A	G	Y
chr2	203827067	.	A	G	Y
chr2	204163219	.	A	G	Y
chr2	204166885	.	A	G	Y
chr2	204167136	.	A	G	Y
chr2	204167863	.	A	G	Y
chr2	204168147	.	A	G	Y
chr2	204168269	.	A	G	Y
chr2	204168287	.	A	G	Y
chr2	204168575	.	A	G	Y
chr2	204170077	.	A	G	Y
chr2	204170161	.	A	G	Y
chr2	206983532	.	T	C	Y
chr2	208476858	.	T	C	Y
chr2	208619315	.	A	G	Y
chr2	208619377	.	A	G	Y
chr2	208619414	.	A	G	Y
chr2	208619479	.	A	G	Y
chr2	208619534	.	A	G	Y
chr2	208619585	.	A	G	Y
chr2	216903498	.	T	C	Y
chr2	216903643	.	T	C	Y
chr2	219100173	.	A	G	Y
chr2	219100579	.	A	G	Y
chr2	219100597	.	A	G	Y
chr2	219100657	.	A	G	Y
chr2	219101400	.	A	G	Y
chr2	233595194	.	A	G	L
chr2	240898052	.	T	C	Y
chr2	242199716	.	T	C	L
chr2	242263985	.	A	G	Y
chr3	10059945	.	T	C	Y
chr3	10061222	.	T	C	Y
chr3	10082757	.	A	G	L
chr3	10082813	.	A	G	L
chr3	10193358	.	A	G	Y
chr3	10194890	.	A	G	Y
chr3	15113816	.	T	C	Y
chr3	15451897	.	T	C	Y
chr3	15452410	.	T	C	Y
chr3	23963597	.	A	G	Y
chr3	38565963	.	A	G	Y
chr3	39375119	.	A	G	L
chr3	40577810	.	A	G	Y
chr3	42959413	.	A	G	Y
chr3	42959419	.	A	G	Y
chr3	46417171	.	A	G	Y
chr3	46417220	.	A	G	L
chr3	46417272	.	A	G	Y
chr3	46417283	.	A	G	Y
chr3	48328962	.	A	G	Y
chr3	48329034	.	A	G	L
chr3	49461534	.	T	C	Y
chr3	49461823	.	T	C	Y
chr3	51526485	.	T	C	Y
chr3	56604568	.	A	G	Y
chr3	56604655	.	A	G	Y
chr3	57613113	.	T	C	Y
chr3	59735659	.	T	C	Y
chr3	59735706	.	T	C	Y
chr3	62423807	.	T	C	Y
chr3	93778862	.	T	C	Y
chr3	93778892	.	T	C	Y
chr3	93778899	.	T	C	Y
chr3	122178368	.	T	C	Y
chr3	122178401	.	T	C	Y
chr3	122289727	.	A	G	Y
chr3	122290223	.	A	G	Y
chr3	122290238	.	A	G	Y
chr3	132397571	.	A	G	L
chr3	132397889	.	A	G	Y
chr3	136053743	.	A	G	Y
chr3	138218827	.	T	C	Y
chr3	141664054	.	T	C	Y
chr3	141666292	.	T	C	Y
chr3	141881708	.	T	C	Y
chr3	141882330	.	T	C	Y
chr3	141882641	.	T	C	Y
chr3	141882646	.	T	C	Y
chr3	141904082	.	T	C	Y
chr3	172055540	.	A	G	Y
chr3	173302577	.	A	G	L
chr3	188596827	.	A	G	Y
chr3	188598781	.	A	G	Y
chr3	196746442	.	T	C	Y
chr4	491473	.	T	C	Y
chr4	491488	.	T	C	Y
chr4	491575	.	T	C	Y
chr4	491592	.	T	C	Y
chr4	491643	.	T	C	Y
chr4	491894	.	T	C	Y
chr4	491908	.	T	C	Y
chr4	491942	.	T	C	Y
chr4	491980	.	T	C	Y
chr4	774098	.	T	C	Y
chr4	774138	.	T	C	Y
chr4	774147	.	T	C	Y
chr4	774153	.	T	C	Y
chr4	774215	.	T	C	Y
chr4	1281443	.	A	G	Y
chr4	1281508	.	A	G	Y
chr4	2841352	.	A	G	Y
chr4	2841388	.	A	G	Y
chr4	2841396	.	A	G	Y
chr4	2841431	.	A	G	Y
chr4	2841440	.	A	G	Y
chr4	2841790	.	A	G	Y
chr4	2841837	.	A	G	Y
chr4	2841845	.	A	G	Y
chr4	2841886	.	A	G	Y
chr4	2940414	.	T	C	Y
chr4	2940430	.	T	C	Y
chr4	3508633	.	T	C	Y
chr4	3509795	.	T	C	Y
chr4	3509809	.	T	C	Y
chr4	3509829	.	T	C	Y
chr4	3509835	.	T	C	Y
chr4	3509903	.	T	C	Y
chr4	3509941	.	T	C	Y
chr4	17802783	.	T	C	Y
chr4	17802889	.	T	C	Y
chr4	17802940	.	T	C	Y
chr4	17804799	.	T	C	Y
chr4	17804852	.	T	C	Y
chr4	38626674	.	T	C	L
chr4	38626861	.	T	C	L
chr4	40044779	.	T	C	L
chr4	57326262	.	A	G	Y
chr4	57326292	.	A	G	Y
chr4	57326879	.	A	G	Y
chr4	68608854	.	A	G	L
chr4	71681984	.	T	C	Y
chr4	71681998	.	T	C	Y
chr4	71682379	.	T	C	Y
chr4	71682432	.	T	C	Y
chr4	73923035	.	T	C	Y
chr4	73923043	.	T	C	Y
chr4	73923096	.	T	C	Y
chr4	73923414	.	T	C	Y
chr4	73923452	.	T	C	Y
chr4	73923472	.	T	C	Y
chr4	73923551	.	T	C	Y
chr4	84214638	.	T	C	Y
chr4	84215360	.	T	C	Y
chr4	84215438	.	T	C	Y
chr4	84215718	.	T	C	Y
chr4	84215723	.	T	C	Y
chr4	84215797	.	T	C	Y
chr4	84215851	.	T	C	Y
chr4	89183115	.	T	C	Y
chr4	99795712	.	T	C	L
chr4	110610264	.	T	C	Y
chr4	124237075	.	A	G	Y
chr4	124237124	.	A	G	Y
chr4	128758990	.	A	G	Y
chr4	128759014	.	A	G	Y
chr4	128759104	.	A	G	Y
chr4	128759109	.	A	G	Y
chr4	128759115	.	A	G	Y
chr4	128759201	.	A	G	Y
chr4	128759218	.	A	G	Y
chr4	128760470	.	A	G	Y
chr4	128760725	.	A	G	Y
chr4	153898316	.	A	G	Y
chr4	153898454	.	A	G	Y
chr4	153898469	.	A	G	Y
chr4	156654683	.	A	G	Y
chr4	156654691	.	A	G	Y
chr4	165723264	.	A	G	L
chr4	165723427	.	A	G	Y
chr4	165723530	.	A	G	Y
chr4	165723649	.	A	G	Y
chr4	173908406	.	T	C	L
chr4	173911002	.	T	C	L
chr4	177252238	.	A	G	Y
chr4	177252326	.	A	G	Y
chr4	186082074	.	T	C	Y
chr5	276419	.	A	G	Y
chr5	32228749	.	T	C	Y
chr5	34906156	.	T	C	Y
chr5	34906362	.	T	C	Y
chr5	34906547	.	T	C	Y
chr5	34906634	.	T	C	Y
chr5	34906687	.	T	C	Y
chr5	34906700	.	T	C	Y
chr5	34906737	.	T	C	Y
chr5	38820857	.	T	C	L
chr5	38821046	.	T	C	L
chr5	38821186	.	T	C	L
chr5	43377440	.	T	C	Y
chr5	43377456	.	T	C	Y
chr5	43377542	.	T	C	Y
chr5	43377550	.	T	C	Y
chr5	43381613	.	T	C	Y
chr5	43575771	.	T	C	Y
chr5	64964702	.	T	C	Y
chr5	68577791	.	T	C	Y
chr5	69338308	.	A	G	L
chr5	69389332	.	T	C	Y
chr5	70932431	.	A	G	L
chr5	79923311	.	T	C	Y
chr5	79923906	.	T	C	Y
chr5	79923990	.	T	C	Y
chr5	79923998	.	T	C	Y
chr5	96110490	.	T	C	Y
chr5	118173490	.	T	C	Y
chr5	118174855	.	T	C	Y
chr5	121362904	.	A	G	Y
chr5	121362909	.	A	G	Y
chr5	125961168	.	A	G	Y
chr5	130538043	.	A	G	Y
chr5	130538274	.	A	G	Y
chr5	130538362	.	A	G	Y
chr5	130539890	.	A	G	Y
chr5	130539895	.	A	G	Y
chr5	131289191	.	T	C	Y
chr5	131700695	.	T	C	Y
chr5	132262497	.	T	C	L
chr5	138627733	.	A	G	L
chr5	139543770	.	A	G	L
chr5	139543838	.	A	G	L
chr5	140063200	.	T	C	Y
chr5	140063293	.	T	C	Y
chr5	140063334	.	T	C	Y
chr5	140233626	.	A	G	L
chr5	140233732	.	A	G	L
chr5	142605001	.	A	G	Y
chr5	142605006	.	A	G	Y
chr5	145511115	.	T	C	Y
chr5	145511192	.	T	C	Y
chr5	145511318	.	T	C	Y
chr5	145511349	.	T	C	Y
chr5	149363218	.	A	G	Y
chr5	149363273	.	A	G	Y
chr5	153767641	.	A	G	L
chr5	156904831	.	T	C	Y
chr5	156904853	.	T	C	Y
chr5	156904950	.	T	C	Y
chr5	156905396	.	T	C	Y
chr5	156905405	.	T	C	Y
chr5	156905556	.	T	C	Y
chr5	156905561	.	T	C	Y
chr5	156905566	.	T	C	Y
chr5	175796841	.	A	G	Y
chr5	176493644	.	A	G	Y
chr5	180262080	.	A	G	Y
chr5	180262372	.	A	G	Y
chr6	13788220	.	T	C	Y
chr6	13788293	.	T	C	Y
chr6	28305646	.	T	C	L
chr6	28872768	.	T	C	Y
chr6	28872805	.	T	C	Y
chr6	28872841	.	T	C	Y
chr6	28873918	.	T	C	Y
chr6	29796093	.	A	G	Y
chr6	32973575	.	T	C	Y
chr6	34029989	.	T	C	L
chr6	34030095	.	T	C	L
chr6	34030731	.	T	C	L
chr6	42046582	.	A	G	Y
chr6	42047362	.	A	G	Y
chr6	42048141	.	A	G	Y
chr6	42659861	.	A	G	Y
chr6	43582956	.	A	G	Y
chr6	43583458	.	A	G	Y
chr6	43586385	.	A	G	Y
chr6	52358353	.	A	G	Y
chr6	52358361	.	A	G	Y
chr6	52360520	.	A	G	Y
chr6	52868087	.	T	C	Y
chr6	52965374	.	A	G	Y
chr6	74134869	.	T	C	Y
chr6	86277577	.	T	C	L
chr6	90344605	.	T	C	Y
chr6	99979917	.	A	G	Y
chr6	102337689	.	A	G	Y
chr6	107115854	.	A	G	Y
chr6	111588734	.	A	G	Y
chr6	116565606	.	A	G	Y
chr6	143811735	.	A	G	Y
chr6	147886671	.	A	G	Y
chr6	149770539	.	T	C	L
chr6	149770544	.	T	C	L
chr6	149770574	.	T	C	L
chr6	150045750	.	T	C	Y
chr6	150046035	.	T	C	Y
chr6	150046432	.	T	C	Y
chr6	150046741	.	T	C	Y
chr6	158619489	.	A	G	Y
chr6	158619521	.	A	G	Y
chr7	4795129	.	A	G	Y
chr7	7285819	.	A	G	Y
chr7	16128842	.	T	C	L
chr7	16128852	.	T	C	L
chr7	16128858	.	T	C	L
chr7	16128982	.	T	C	L
chr7	16129043	.	T	C	L
chr7	16129205	.	T	C	L
chr7	25160527	.	T	C	Y
chr7	25161483	.	T	C	Y
chr7	30598814	.	T	C	Y
chr7	30598882	.	T	C	Y
chr7	32962638	.	T	C	L
chr7	32962689	.	T	C	L
chr7	38764286	.	T	C	Y
chr7	39832641	.	A	G	Y
chr7	39832996	.	A	G	Y
chr7	39833088	.	A	G	Y
chr7	39833163	.	A	G	Y
chr7	39833209	.	A	G	Y
chr7	39833218	.	A	G	Y
chr7	40102024	.	A	G	L
chr7	44043907	.	T	C	Y
chr7	44073472	.	T	C	Y
chr7	44080654	.	A	G	Y
chr7	44081099	.	A	G	Y
chr7	44117817	.	T	C	Y
chr7	44613997	.	T	C	Y
chr7	44842099	.	A	G	Y
chr7	56110092	.	T	C	Y
chr7	56110172	.	T	C	Y
chr7	64464567	.	T	C	Y
chr7	64630638	.	A	G	L
chr7	65205993	.	T	C	Y
chr7	65206088	.	T	C	Y
chr7	65206101	.	T	C	Y
chr7	65618239	.	A	G	Y
chr7	65618546	.	A	G	Y
chr7	72438948	.	T	C	Y
chr7	75936363	.	A	G	L
chr7	75936388	.	A	G	L
chr7	90015891	.	A	G	Y
chr7	91431610	.	T	C	L
chr7	91719746	.	A	G	Y
chr7	91719817	.	A	G	Y
chr7	91722000	.	A	G	Y
chr7	91722022	.	A	G	Y
chr7	98633849	.	A	G	Y
chr7	99144090	.	T	C	Y
chr7	100454354	.	A	G	Y
chr7	100607239	.	T	C	Y
chr7	100957852	.	T	C	Y
chr7	102092629	.	A	G	Y
chr7	102092971	.	A	G	Y
chr7	102094573	.	A	G	Y
chr7	102096948	.	A	G	Y
chr7	102976209	.	T	C	L
chr7	104631502	.	T	C	L
chr7	104631589	.	T	C	Y
chr7	121715222	.	T	C	Y
chr7	128293316	.	A	G	Y
chr7	128293894	.	A	G	Y
chr7	128294130	.	A	G	Y
chr7	128294242	.	A	G	Y
chr7	128295365	.	A	G	Y
chr7	128295713	.	A	G	Y
chr7	128295779	.	A	G	Y
chr7	128299248	.	A	G	Y
chr7	128299330	.	A	G	Y
chr7	130629624	.	T	C	Y
chr7	130629894	.	T	C	Y
chr7	130629992	.	T	C	Y
chr7	130630034	.	T	C	Y
chr7	130630039	.	T	C	Y
chr7	130630195	.	T	C	Y
chr7	130630237	.	T	C	Y
chr7	148766836	.	T	C	Y
chr7	149575569	.	A	G	L
chr7	149575575	.	A	G	L
chr7	149575590	.	A	G	L
chr7	149575650	.	A	G	Y
chr7	150028806	.	A	G	Y
chr7	150777520	.	T	C	Y
chr7	156762886	.	A	G	Y
chr7	156764151	.	A	G	Y
chr7	156764180	.	A	G	Y
chr7	156764198	.	A	G	Y
chr7	156764214	.	A	G	Y
chr7	157014628	.	A	G	L
chr7	157015310	.	A	G	L
chr8	12438076	.	A	G	Y
chr8	12452660	.	T	C	Y
chr8	15965699	.	T	C	L
chr8	15965817	.	T	C	L
chr8	22546823	.	T	C	Y
chr8	27880194	.	T	C	L
chr8	38830480	.	A	G	Y
chr8	41399714	.	A	G	Y
chr8	41399755	.	A	G	L
chr8	41399951	.	A	G	Y
chr8	42716767	.	T	C	Y
chr8	42716772	.	T	C	Y
chr8	42875579	.	A	G	Y
chr8	42875601	.	A	G	Y
chr8	42875789	.	A	G	Y
chr8	42878653	.	A	G	Y
chr8	95804719	.	A	G	Y
chr8	95880992	.	A	G	Y
chr8	96258512	.	T	C	Y
chr8	98741259	.	A	G	Y
chr8	103256022	.	A	G	Y
chr8	103256028	.	A	G	Y
chr8	142151996	.	A	G	Y
chr8	146034488	.	A	G	Y
chr8	146199694	.	T	C	Y
chr9	6718347	.	A	G	Y
chr9	19373114	.	A	G	Y
chr9	32456316	.	T	C	Y
chr9	32456365	.	T	C	Y
chr9	32456371	.	T	C	Y
chr9	32456380	.	T	C	Y
chr9	32456413	.	T	C	Y
chr9	32456449	.	T	C	Y
chr9	32456486	.	T	C	Y
chr9	32630592	.	T	C	L
chr9	32635216	.	T	C	L
chr9	33042186	.	T	C	Y
chr9	33042267	.	T	C	Y
chr9	33042277	.	T	C	Y
chr9	33042287	.	T	C	Y
chr9	33042295	.	T	C	Y
chr9	33042309	.	T	C	Y
chr9	33042330	.	T	C	Y
chr9	33043859	.	T	C	Y
chr9	33043874	.	T	C	Y
chr9	33043912	.	T	C	Y
chr9	33043928	.	T	C	Y
chr9	33676402	.	T	C	Y
chr9	37503538	.	A	G	Y
chr9	37510105	.	A	G	Y
chr9	37510286	.	A	G	Y
chr9	37877584	.	T	C	L
chr9	68743191	.	A	G	Y
chr9	70458955	.	T	C	Y
chr9	70459003	.	T	C	Y
chr9	71690881	.	A	G	Y
chr9	71781096	.	T	C	L
chr9	86241532	.	A	G	Y
chr9	86241546	.	A	G	Y
chr9	94841614	.	T	C	Y
chr9	95398069	.	T	C	Y
chr9	97055900	.	A	G	Y
chr9	97057552	.	A	G	Y
chr9	97885461	.	T	C	Y
chr9	100440672	.	T	C	Y
chr9	111922867	.	T	C	L
chr9	112215123	.	T	C	Y
chr9	115448944	.	T	C	Y
chr9	116054346	.	A	G	Y
chr9	125872991	.	T	C	Y
chr9	125874680	.	T	C	Y
chr9	127712691	.	T	C	Y
chr9	127983230	.	A	G	L
chr9	130583723	.	A	G	Y
chr9	134373264	.	A	G	Y
chr9	136229572	.	T	C	Y
chr9	139335597	.	T	C	Y
chr9	139335623	.	T	C	Y
chr10	12163176	.	A	G	Y
chr10	14949134	.	T	C	Y
chr10	17758377	.	A	G	Y
chr10	38739866	.	A	G	Y
chr10	43011705	.	T	C	Y
chr10	43013497	.	T	C	Y
chr10	46927902	.	A	G	Y
chr10	47228613	.	T	C	Y
chr10	48927609	.	T	C	Y
chr10	48930080	.	T	C	Y
chr10	51371565	.	A	G	Y
chr10	51372605	.	A	G	Y
chr10	51381519	.	A	G	Y
chr10	51381836	.	A	G	Y
chr10	51733164	.	A	G	Y
chr10	51733254	.	A	G	Y
chr10	51733330	.	A	G	Y
chr10	51733362	.	A	G	Y
chr10	70047642	.	T	C	Y
chr10	70047705	.	T	C	Y
chr10	70047780	.	T	C	Y
chr10	73983067	.	A	G	Y
chr10	73993995	.	A	G	Y
chr10	75239673	.	T	C	Y
chr10	79397298	.	T	C	Y
chr10	79688766	.	A	G	L
chr10	89707572	.	A	G	L
chr10	90645865	.	A	G	L
chr10	90645871	.	A	G	L
chr10	90645903	.	A	G	L
chr10	90645912	.	A	G	L
chr10	90646022	.	A	G	L
chr10	96987455	.	T	C	L
chr10	101992822	.	T	C	Y
chr10	102254648	.	T	C	L
chr10	102254655	.	T	C	L
chr10	104497883	.	A	G	Y
chr10	118590059	.	T	C	Y
chr10	118590064	.	T	C	Y
chr11	768015	.	T	C	Y
chr11	768617	.	T	C	Y
chr11	768694	.	T	C	Y
chr11	769469	.	T	C	Y
chr11	8707907	.	A	G	Y
chr11	8708864	.	A	G	Y
chr11	31452571	.	A	G	Y
chr11	31452636	.	A	G	Y
chr11	36507678	.	T	C	Y
chr11	36508473	.	T	C	Y
chr11	61406812	.	A	G	Y
chr11	61406829	.	A	G	Y
chr11	61580980	.	T	C	Y
chr11	61582290	.	T	C	Y
chr11	61582300	.	T	C	Y
chr11	61731652	.	A	G	Y
chr11	64123861	.	A	G	L
chr11	64123934	.	A	G	L
chr11	65143352	.	T	C	Y
chr11	65208818	.	A	G	Y
chr11	65208889	.	A	G	Y
chr11	65544168	.	T	C	Y
chr11	65544382	.	T	C	Y
chr11	65544426	.	T	C	Y
chr11	65544523	.	T	C	Y
chr11	65544567	.	T	C	Y
chr11	66028439	.	A	G	Y
chr11	66028445	.	A	G	Y
chr11	67065682	.	A	G	Y
chr11	70219561	.	T	C	L
chr11	70221714	.	T	C	Y
chr11	76732415	.	A	G	Y
chr11	77780147	.	T	C	Y
chr11	77910222	.	A	G	Y
chr11	82868441	.	A	G	Y
chr11	88055583	.	T	C	Y
chr11	88055613	.	T	C	Y
chr11	88055699	.	T	C	Y
chr11	93468068	.	T	C	Y
chr11	93468706	.	T	C	Y
chr11	93468796	.	T	C	Y
chr11	108236469	.	A	G	Y
chr11	108236513	.	A	G	Y
chr11	116822202	.	T	C	Y
chr11	117192540	.	A	G	Y
chr11	124627240	.	T	C	Y
chr11	124627314	.	T	C	Y
chr11	129874201	.	A	G	L
chr11	129874502	.	A	G	L
chr11	134249705	.	T	C	Y
chr12	8368530	.	A	G	Y
chr12	8368539	.	A	G	L
chr12	9846013	.	A	G	Y
chr12	9850784	.	A	G	L
chr12	11187402	.	T	C	Y
chr12	11187478	.	T	C	Y
chr12	19523962	.	A	G	L
chr12	27183116	.	A	G	Y
chr12	44181774	.	A	G	Y
chr12	45567219	.	T	C	Y
chr12	45567409	.	T	C	Y
chr12	45567606	.	T	C	Y
chr12	45567674	.	T	C	Y
chr12	45567946	.	T	C	Y
chr12	46235821	.	A	G	L
chr12	46349174	.	T	C	Y
chr12	49718012	.	A	G	Y
chr12	51324436	.	A	G	Y
chr12	51325535	.	A	G	Y
chr12	51891534	.	A	G	Y
chr12	53572035	.	T	C	Y
chr12	53690376	.	A	G	Y
chr12	53691010	.	A	G	Y
chr12	53691134	.	A	G	Y
chr12	56879300	.	T	C	L
chr12	56879609	.	T	C	L
chr12	57690727	.	T	C	Y
chr12	69159382	.	A	G	Y
chr12	69159408	.	A	G	Y
chr12	69237004	.	A	G	Y
chr12	69237020	.	A	G	Y
chr12	69237042	.	A	G	Y
chr12	69237053	.	A	G	Y
chr12	69237509	.	A	G	Y
chr12	69237519	.	A	G	Y
chr12	69237552	.	A	G	Y
chr12	69245371	.	T	C	Y
chr12	69246367	.	T	C	Y
chr12	72096367	.	A	G	Y
chr12	72096568	.	A	G	Y
chr12	72096579	.	A	G	Y
chr12	72096672	.	A	G	Y
chr12	93936549	.	T	C	Y
chr12	93936705	.	T	C	Y
chr12	93936734	.	T	C	Y
chr12	93936836	.	T	C	Y
chr12	98942847	.	A	G	Y
chr12	98943011	.	A	G	Y
chr12	107280405	.	A	G	Y
chr12	113834733	.	T	C	Y
chr12	117646723	.	T	C	L
chr12	120899075	.	A	G	Y
chr12	122214786	.	A	G	Y
chr12	122214833	.	A	G	Y
chr12	122218044	.	A	G	Y
chr12	122218192	.	A	G	Y
chr12	123253679	.	A	G	Y
chr12	123350793	.	T	C	Y
chr12	123739414	.	A	G	Y
chr12	123943536	.	A	G	Y
chr12	123943582	.	A	G	Y
chr12	126446573	.	T	C	L
chr12	126446711	.	T	C	Y
chr12	126446735	.	T	C	Y
chr12	126446780	.	T	C	L
chr12	126447308	.	T	C	Y
chr12	133347372	.	T	C	Y
chr13	20247023	.	A	G	Y
chr13	20247141	.	A	G	Y
chr13	21948577	.	T	C	Y
chr13	32973161	.	A	G	Y
chr13	39623374	.	A	G	Y
chr13	41790746	.	T	C	Y
chr13	42887184	.	A	G	Y
chr13	45962818	.	A	G	Y
chr13	46090371	.	A	G	Y
chr13	52035289	.	A	G	Y
chr13	52035323	.	A	G	Y
chr13	52597646	.	A	G	L
chr13	79986948	.	A	G	Y
chr13	96233914	.	T	C	Y
chr13	96236142	.	T	C	Y
chr13	96236212	.	T	C	Y
chr13	111552314	.	T	C	Y
chr13	111552391	.	T	C	Y
chr14	20834383	.	T	C	Y
chr14	20834426	.	T	C	Y
chr14	20834436	.	T	C	Y
chr14	20834461	.	T	C	Y
chr14	20834467	.	T	C	Y
chr14	20834492	.	T	C	Y
chr14	20835042	.	T	C	Y
chr14	20835049	.	T	C	Y
chr14	20835057	.	T	C	Y
chr14	20835095	.	T	C	Y
chr14	20835121	.	T	C	Y
chr14	20835139	.	T	C	Y
chr14	20835178	.	T	C	Y
chr14	20835190	.	T	C	Y
chr14	21928851	.	T	C	Y
chr14	23441439	.	T	C	Y
chr14	23441476	.	T	C	Y
chr14	23442028	.	T	C	Y
chr14	23567904	.	A	G	Y
chr14	23568167	.	A	G	Y
chr14	23765766	.	T	C	Y
chr14	24594106	.	A	G	Y
chr14	24594223	.	A	G	Y
chr14	24913829	.	A	G	Y
chr14	31563681	.	A	G	Y
chr14	31564650	.	A	G	Y
chr14	31564700	.	A	G	Y
chr14	36146329	.	T	C	L
chr14	53109732	.	T	C	Y
chr14	53109823	.	T	C	Y
chr14	53188263	.	A	G	Y
chr14	53242354	.	T	C	Y
chr14	53242639	.	T	C	Y
chr14	55819773	.	A	G	Y
chr14	55834367	.	T	C	Y
chr14	55834448	.	T	C	Y
chr14	55835233	.	T	C	Y
chr14	58760541	.	T	C	Y
chr14	58760598	.	T	C	Y
chr14	58760640	.	T	C	Y
chr14	58760710	.	T	C	Y
chr14	58762296	.	T	C	Y
chr14	59015374	.	A	G	Y
chr14	61771350	.	T	C	L
chr14	61771360	.	T	C	L
chr14	61772072	.	T	C	L
chr14	62215443	.	T	C	Y
chr14	62215448	.	T	C	Y
chr14	62215458	.	T	C	Y
chr14	62215469	.	T	C	Y
chr14	62215479	.	T	C	Y
chr14	62215497	.	T	C	Y
chr14	62215529	.	T	C	L
chr14	64152514	.	T	C	Y
chr14	64992572	.	A	G	Y
chr14	64992632	.	A	G	Y
chr14	64992639	.	A	G	Y
chr14	64993504	.	A	G	Y
chr14	64993719	.	A	G	Y
chr14	65455950	.	A	G	Y
chr14	67852067	.	A	G	Y
chr14	68263045	.	T	C	Y
chr14	68263126	.	T	C	L
chr14	68263150	.	T	C	L
chr14	74164226	.	A	G	Y
chr14	74165375	.	A	G	Y
chr14	75202544	.	A	G	Y
chr14	91615105	.	A	G	L
chr14	91615133	.	A	G	L
chr14	92526115	.	T	C	Y
chr14	95645459	.	A	G	Y
chr14	101312645	.	A	G	Y
chr14	101506420	.	A	G	L
chr14	102353631	.	A	G	L
chr14	102353638	.	A	G	L
chr14	102353710	.	A	G	L
chr14	104156438	.	A	G	Y
chr14	105270278	.	A	G	Y
chr14	106405693	.	T	C	Y
chr14	106405709	.	T	C	Y
chr14	106610354	.	T	C	Y
chr14	106610450	.	T	C	Y
chr14	106610522	.	T	C	Y
chr14	106725404	.	T	C	Y
chr14	107170037	.	T	C	Y
chr15	23194763	.	T	C	Y
chr15	25227816	.	A	G	Y
chr15	25227849	.	A	G	Y
chr15	25228793	.	A	G	Y
chr15	25359005	.	A	G	Y
chr15	25359016	.	A	G	Y
chr15	34523867	.	T	C	Y
chr15	34524561	.	T	C	Y
chr15	40823659	.	T	C	Y
chr15	40954864	.	A	G	L
chr15	40954871	.	A	G	L
chr15	40986074	.	T	C	Y
chr15	41597484	.	A	G	Y
chr15	41597543	.	A	G	Y
chr15	41597647	.	A	G	Y
chr15	42192345	.	T	C	Y
chr15	42824495	.	A	G	Y
chr15	42859436	.	A	G	Y
chr15	42861579	.	A	G	Y
chr15	43525216	.	T	C	L
chr15	45770051	.	A	G	Y
chr15	45770083	.	A	G	L
chr15	45770820	.	A	G	Y
chr15	45770829	.	A	G	Y
chr15	45771308	.	A	G	L
chr15	45771313	.	A	G	L
chr15	45771353	.	A	G	Y
chr15	45775225	.	T	C	Y
chr15	49419124	.	T	C	Y
chr15	50649807	.	A	G	Y
chr15	50849872	.	T	C	Y
chr15	50849908	.	T	C	Y
chr15	60714387	.	T	C	Y
chr15	60714420	.	T	C	Y
chr15	60714447	.	T	C	Y
chr15	60714500	.	T	C	Y
chr15	64202984	.	T	C	Y
chr15	64202989	.	T	C	Y
chr15	64203399	.	T	C	Y
chr15	64446959	.	A	G	Y
chr15	64657403	.	T	C	L
chr15	67807471	.	T	C	L
chr15	74317854	.	A	G	Y
chr15	74319786	.	A	G	Y
chr15	74773519	.	A	G	Y
chr15	75646086	.	A	G	Y
chr15	76021375	.	T	C	L
chr15	76021570	.	T	C	L
chr15	76022302	.	T	C	L
chr15	81268265	.	T	C	Y
chr15	81268275	.	T	C	Y
chr15	83511153	.	T	C	Y
chr15	83511303	.	T	C	Y
chr15	85121949	.	A	G	L
chr15	85122239	.	A	G	L
chr15	89046419	.	T	C	L
chr15	89046513	.	T	C	L
chr15	90375510	.	T	C	Y
chr15	90444685	.	T	C	Y
chr15	90618694	.	T	C	Y
chr15	91463865	.	A	G	Y
chr15	99799727	.	A	G	Y
chr16	587389	.	A	G	Y
chr16	1736513	.	A	G	L
chr16	2665690	.	A	G	Y
chr16	2693866	.	A	G	Y
chr16	3710761	.	A	G	Y
chr16	3710831	.	A	G	Y
chr16	4801873	.	T	C	Y
chr16	8742665	.	A	G	Y
chr16	8742702	.	A	G	Y
chr16	9204784	.	A	G	Y
chr16	10625382	.	T	C	Y
chr16	11018118	.	A	G	Y
chr16	12146342	.	A	G	L
chr16	13004361	.	A	G	L
chr16	14042433	.	A	G	Y
chr16	14042519	.	A	G	Y
chr16	14042533	.	A	G	Y
chr16	14042549	.	A	G	Y
chr16	15817381	.	A	G	L
chr16	19628416	.	A	G	L
chr16	21443400	.	T	C	Y
chr16	21445692	.	T	C	Y
chr16	21529277	.	T	C	L
chr16	21529442	.	T	C	Y
chr16	22299367	.	A	G	Y
chr16	23476474	.	T	C	Y
chr16	24674722	.	T	C	L
chr16	28296456	.	T	C	L
chr16	29381906	.	A	G	L
chr16	29383348	.	A	G	L
chr16	29454279	.	T	C	Y
chr16	29454295	.	T	C	Y
chr16	29454318	.	T	C	Y
chr16	29559894	.	T	C	Y
chr16	29679831	.	A	G	L
chr16	29680287	.	A	G	L
chr16	29680390	.	A	G	L
chr16	29681216	.	A	G	L
chr16	29681331	.	A	G	L
chr16	29845721	.	A	G	Y
chr16	30593224	.	T	C	Y
chr16	30755957	.	A	G	Y
chr16	30932781	.	T	C	Y
chr16	46958090	.	A	G	Y
chr16	46958176	.	A	G	L
chr16	46958186	.	A	G	L
chr16	66921587	.	A	G	Y
chr16	66923297	.	A	G	Y
chr16	66923303	.	A	G	Y
chr16	66923413	.	A	G	Y
chr16	66923770	.	A	G	Y
chr16	67710159	.	T	C	Y
chr16	67711225	.	T	C	Y
chr16	67715862	.	T	C	Y
chr16	67715890	.	T	C	Y
chr16	67716125	.	T	C	Y
chr16	70608226	.	A	G	Y
chr16	70608643	.	A	G	Y
chr16	75428829	.	T	C	L
chr16	75479331	.	T	C	Y
chr16	81063432	.	A	G	Y
chr16	81064343	.	A	G	Y
chr16	88742060	.	A	G	Y
chr16	88784477	.	T	C	Y
chr16	89616660	.	A	G	Y
chr16	90016668	.	A	G	Y
chr16	90016714	.	A	G	Y
chr17	1684054	.	T	C	Y
chr17	2320506	.	T	C	Y
chr17	2321606	.	T	C	Y
chr17	2321676	.	T	C	Y
chr17	4691578	.	T	C	Y
chr17	4691694	.	T	C	Y
chr17	4930742	.	A	G	Y
chr17	4930751	.	A	G	Y
chr17	4931117	.	A	G	Y
chr17	4931146	.	A	G	Y
chr17	5116805	.	T	C	L
chr17	5117148	.	T	C	L
chr17	5334529	.	A	G	Y
chr17	7572004	.	T	C	Y
chr17	8129592	.	T	C	Y
chr17	8129976	.	T	C	Y
chr17	8272115	.	T	C	Y
chr17	8272302	.	T	C	Y
chr17	8272316	.	T	C	Y
chr17	13399498	.	T	C	Y
chr17	17116845	.	T	C	Y
chr17	18423228	.	T	C	Y
chr17	20320301	.	A	G	L
chr17	20640504	.	A	G	L
chr17	20640532	.	A	G	L
chr17	26935448	.	T	C	Y
chr17	26935520	.	T	C	Y
chr17	26936989	.	T	C	Y
chr17	28963253	.	A	G	Y
chr17	28963739	.	A	G	Y
chr17	29861303	.	A	G	Y
chr17	30214572	.	T	C	L
chr17	33766499	.	T	C	Y
chr17	36333264	.	T	C	L
chr17	36333368	.	T	C	L
chr17	36333373	.	T	C	L
chr17	37917219	.	T	C	L
chr17	38078771	.	T	C	Y
chr17	41453894	.	T	C	L
chr17	41454417	.	T	C	Y
chr17	41454477	.	T	C	Y
chr17	41454526	.	T	C	Y
chr17	41454532	.	T	C	Y
chr17	42378159	.	T	C	Y
chr17	42378442	.	T	C	Y
chr17	42379464	.	T	C	L
chr17	42379650	.	T	C	Y
chr17	42379689	.	T	C	Y
chr17	42379830	.	T	C	Y
chr17	42379837	.	T	C	Y
chr17	42381016	.	T	C	Y
chr17	42381196	.	T	C	Y
chr17	42877163	.	T	C	Y
chr17	42877227	.	T	C	Y
chr17	42877584	.	T	C	Y
chr17	42879177	.	T	C	Y
chr17	42880271	.	T	C	Y
chr17	43628892	.	T	C	Y
chr17	43718782	.	A	G	Y
chr17	44630447	.	T	C	Y
chr17	44633999	.	T	C	Y
chr17	45195951	.	T	C	Y
chr17	46941678	.	A	G	Y
chr17	49042216	.	T	C	Y
chr17	57279170	.	A	G	Y
chr17	57351456	.	A	G	Y
chr17	57351461	.	A	G	Y
chr17	57351470	.	A	G	Y
chr17	57351504	.	A	G	Y
chr17	57351509	.	A	G	Y
chr17	60526594	.	A	G	Y
chr17	60526635	.	A	G	Y
chr17	60527282	.	A	G	Y
chr17	64771145	.	A	G	L
chr17	71167913	.	A	G	Y
chr17	72202084	.	A	G	Y
chr17	72202331	.	A	G	Y
chr17	73940077	.	T	C	Y
chr17	74673291	.	T	C	Y
chr17	74685863	.	T	C	L
chr17	74685872	.	T	C	L
chr17	74774917	.	A	G	Y
chr17	74775242	.	A	G	Y
chr17	76105017	.	T	C	Y
chr17	78294712	.	A	G	Y
chr17	78294758	.	A	G	Y
chr17	79528824	.	T	C	Y
chr17	79528873	.	T	C	Y
chr17	79529219	.	T	C	Y
chr17	79529471	.	T	C	Y
chr17	79529890	.	T	C	Y
chr17	79530327	.	T	C	Y
chr17	79530480	.	T	C	Y
chr17	80347528	.	T	C	Y
chr18	12660345	.	A	G	L
chr18	20877241	.	T	C	Y
chr18	20877468	.	T	C	Y
chr18	22058615	.	A	G	L
chr18	22058655	.	A	G	L
chr18	29649121	.	A	G	L
chr18	65174489	.	T	C	Y
chr18	77916551	.	T	C	Y
chr18	77916603	.	T	C	L
chr19	2835083	.	A	G	Y
chr19	2835216	.	A	G	Y
chr19	2855284	.	A	G	Y
chr19	2855429	.	A	G	Y
chr19	2856296	.	A	G	Y
chr19	4654597	.	A	G	Y
chr19	7084553	.	A	G	Y
chr19	7085986	.	A	G	Y
chr19	8306226	.	A	G	Y
chr19	9443746	.	A	G	Y
chr19	9672360	.	T	C	Y
chr19	10415675	.	T	C	Y
chr19	11944968	.	A	G	Y
chr19	11945685	.	A	G	Y
chr19	11945693	.	A	G	Y
chr19	13883431	.	A	G	Y
chr19	13883862	.	A	G	Y
chr19	13884286	.	A	G	Y
chr19	13884325	.	A	G	Y
chr19	13884384	.	A	G	Y
chr19	13884408	.	A	G	Y
chr19	13884418	.	A	G	Y
chr19	13947322	.	T	C	Y
chr19	14593693	.	T	C	Y
chr19	14845123	.	T	C	Y
chr19	14845136	.	T	C	Y
chr19	16211095	.	A	G	L
chr19	16211208	.	A	G	L
chr19	17374470	.	T	C	L
chr19	17374532	.	T	C	L
chr19	17374581	.	T	C	L
chr19	17525816	.	A	G	Y
chr19	18476176	.	A	G	Y
chr19	18476948	.	A	G	Y
chr19	18477320	.	A	G	Y
chr19	18477686	.	A	G	Y
chr19	18477696	.	A	G	Y
chr19	18477901	.	A	G	Y
chr19	18892734	.	A	G	Y
chr19	19868066	.	T	C	Y
chr19	20722057	.	T	C	Y
chr19	20804073	.	T	C	Y
chr19	20804727	.	T	C	Y
chr19	20804801	.	T	C	Y
chr19	20804956	.	T	C	Y
chr19	21302938	.	A	G	Y
chr19	21303025	.	A	G	Y
chr19	21368363	.	A	G	Y
chr19	21368368	.	A	G	Y
chr19	21765275	.	T	C	L
chr19	34860009	.	A	G	L
chr19	36810801	.	T	C	Y
chr19	36811015	.	T	C	Y
chr19	36811472	.	T	C	Y
chr19	36811543	.	T	C	Y
chr19	36811619	.	T	C	Y
chr19	36828826	.	T	C	Y
chr19	36829494	.	T	C	Y
chr19	36936572	.	T	C	Y
chr19	37036881	.	T	C	Y
chr19	37036907	.	T	C	Y
chr19	37037047	.	T	C	Y
chr19	37037181	.	T	C	Y
chr19	37293446	.	A	G	Y
chr19	37293473	.	A	G	Y
chr19	37488980	.	A	G	Y
chr19	37489210	.	A	G	Y
chr19	37881818	.	A	G	Y
chr19	37883457	.	A	G	Y
chr19	38028840	.	A	G	Y
chr19	39359190	.	T	C	Y
chr19	39981091	.	A	G	Y
chr19	39981150	.	A	G	Y
chr19	40535959	.	T	C	Y
chr19	44086482	.	A	G	L
chr19	44663424	.	A	G	Y
chr19	44793147	.	T	C	Y
chr19	45168850	.	A	G	Y
chr19	45405210	.	A	G	Y
chr19	45405226	.	A	G	Y
chr19	45897934	.	T	C	Y
chr19	46052975	.	T	C	Y
chr19	46053329	.	T	C	Y
chr19	46053393	.	T	C	Y
chr19	46054470	.	T	C	Y
chr19	46358727	.	T	C	Y
chr19	46358935	.	T	C	Y
chr19	48753098	.	T	C	Y
chr19	48759118	.	T	C	Y
chr19	48964705	.	A	G	L
chr19	50307345	.	A	G	Y
chr19	50307552	.	A	G	Y
chr19	50452977	.	T	C	Y
chr19	50788234	.	A	G	Y
chr19	50788416	.	A	G	Y
chr19	53059915	.	A	G	Y
chr19	53102013	.	A	G	Y
chr19	53120854	.	T	C	Y
chr19	53379862	.	T	C	Y
chr19	53379976	.	T	C	Y
chr19	53380292	.	T	C	Y
chr19	53380298	.	T	C	Y
chr19	53381578	.	T	C	Y
chr19	53382176	.	T	C	Y
chr19	53383696	.	T	C	Y
chr19	55900648	.	A	G	Y
chr19	56890566	.	A	G	Y
chr19	56890633	.	A	G	Y
chr19	56890699	.	A	G	Y
chr19	57727493	.	A	G	Y
chr19	57967252	.	T	C	Y
chr19	58197863	.	A	G	Y
chr19	58197942	.	A	G	Y
chr19	58357158	.	A	G	Y
chr19	58372365	.	A	G	Y
chr19	58375321	.	A	G	Y
chr19	58375360	.	A	G	Y
chr19	58418454	.	T	C	Y
chr19	58638816	.	T	C	Y
chr19	58774539	.	A	G	Y
chr20	3848178	.	A	G	Y
chr20	3849150	.	A	G	Y
chr20	3849448	.	A	G	Y
chr20	3850495	.	A	G	Y
chr20	3852854	.	A	G	Y
chr20	3852901	.	A	G	Y
chr20	5951596	.	A	G	L
chr20	10036970	.	A	G	Y
chr20	10036978	.	A	G	Y
chr20	10037033	.	A	G	Y
chr20	10037044	.	A	G	Y
chr20	18468351	.	T	C	Y
chr20	18468472	.	T	C	Y
chr20	25428320	.	A	G	Y
chr20	25428348	.	A	G	Y
chr20	25428587	.	A	G	Y
chr20	25753184	.	T	C	Y
chr20	25753340	.	T	C	Y
chr20	25753385	.	T	C	Y
chr20	25753396	.	T	C	L
chr20	25753436	.	T	C	L
chr20	25753450	.	T	C	L
chr20	25753477	.	T	C	L
chr20	25753505	.	T	C	L
chr20	25753534	.	T	C	L
chr20	25753549	.	T	C	L
chr20	25754018	.	T	C	L
chr20	26063919	.	A	G	L
chr20	26064129	.	A	G	L
chr20	26064371	.	A	G	L
chr20	26064415	.	A	G	L
chr20	30126775	.	A	G	Y
chr20	30126815	.	A	G	Y
chr20	31237107	.	T	C	L
chr20	32233828	.	A	G	Y
chr20	32234588	.	A	G	Y
chr20	32293554	.	T	C	Y
chr20	32294119	.	T	C	Y
chr20	32294201	.	T	C	Y
chr20	32661719	.	A	G	Y
chr20	32661811	.	A	G	Y
chr20	32670960	.	A	G	L
chr20	36147563	.	T	C	Y
chr20	43592962	.	T	C	Y
chr20	43707814	.	A	G	Y
chr20	44752751	.	A	G	Y
chr20	61483258	.	T	C	Y
chr21	30953750	.	T	C	L
chr21	34169745	.	A	G	Y
chr21	34730077	.	A	G	Y
chr21	34923319	.	A	G	Y
chr21	36170236	.	T	C	Y
chr21	37711448	.	A	G	L
chr21	38782907	.	A	G	L
chr21	44985344	.	A	G	Y
chr22	17129593	.	A	G	Y
chr22	17594105	.	A	G	Y
chr22	17594137	.	A	G	Y
chr22	17594201	.	A	G	Y
chr22	19440290	.	T	C	Y
chr22	24383275	.	T	C	Y
chr22	26120881	.	A	G	Y
chr22	26871853	.	T	C	Y
chr22	27114179	.	A	G	L
chr22	31058634	.	T	C	Y
chr22	31058648	.	T	C	Y
chr22	31058721	.	T	C	Y
chr22	36055913	.	A	G	Y
chr22	36055987	.	A	G	Y
chr22	36056409	.	A	G	Y
chr22	36056492	.	A	G	Y
chr22	36056507	.	A	G	Y
chr22	36056546	.	A	G	Y
chr22	36056564	.	A	G	Y
chr22	36056598	.	A	G	Y
chr22	36056732	.	A	G	Y
chr22	36057338	.	A	G	Y
chr22	36662840	.	A	G	Y
chr22	37424184	.	A	G	Y
chr22	38171538	.	A	G	Y
chr22	39428716	.	A	G	Y
chr22	39475826	.	A	G	Y
chr22	39476006	.	A	G	L
chr22	40432244	.	A	G	Y
chr22	41326673	.	A	G	Y
chr22	41327456	.	A	G	Y
chr22	41678420	.	T	C	Y
chr22	41995260	.	T	C	Y
chr22	42777105	.	T	C	Y
chr22	42777153	.	T	C	L
chr22	42777158	.	T	C	L
chr22	42777186	.	T	C	L
chr22	42777194	.	T	C	L
chr22	42777257	.	T	C	L
chr22	42778837	.	T	C	L
chr22	42779476	.	T	C	L
chr22	42779481	.	T	C	L
chr22	42779487	.	T	C	L
chr22	42779501	.	T	C	L
chr22	42779507	.	T	C	L
chr22	42779514	.	T	C	L
chr22	42779539	.	T	C	L
chr22	42779560	.	T	C	L
chr22	42779578	.	T	C	L
chr22	42779606	.	T	C	L
chr22	42779637	.	T	C	Y
chr22	42779653	.	T	C	L
chr22	45589864	.	T	C	Y
chr22	45590359	.	T	C	Y
chrX	218674	.	A	G	Y
chrX	219020	.	A	G	Y
chrX	15800976	.	A	G	Y
chrX	15801690	.	A	G	Y
chrX	17166391	.	A	G	Y
chrX	19931744	.	T	C	Y
chrX	46358752	.	T	C	Y
chrX	48969680	.	T	C	Y
chrX	54588073	.	A	G	Y
chrX	54589233	.	A	G	Y
chrX	54589730	.	A	G	Y
chrX	54589774	.	A	G	Y
chrX	54591370	.	A	G	Y
chrX	54593276	.	A	G	Y
chrX	54955567	.	A	G	Y
chrX	73421466	.	T	C	Y
chrX	73421601	.	T	C	Y
chrX	73421606	.	T	C	Y
chrX	73421652	.	T	C	Y
chrX	73421663	.	T	C	Y
chrX	73421672	.	T	C	Y
chrX	73421795	.	T	C	Y
chrX	73498286	.	T	C	L
chrX	73498320	.	T	C	Y
chrX	73498590	.	T	C	Y
chrX	73498595	.	T	C	Y
chrX	73499078	.	T	C	Y
chrX	73499944	.	T	C	Y
chrX	73499980	.	T	C	Y
chrX	73803042	.	T	C	Y
chrX	84343844	.	A	G	Y
chrX	84343849	.	A	G	Y
chrX	84345410	.	A	G	Y
chrX	84345835	.	A	G	Y
chrX	84346241	.	A	G	Y
chrX	84346279	.	A	G	Y
chrX	84346290	.	A	G	Y
chrX	84346297	.	A	G	Y
chrX	84346345	.	A	G	Y
chrX	84346358	.	A	G	Y
chrX	84346378	.	A	G	Y
chrX	84346390	.	A	G	Y
chrX	84346812	.	A	G	Y
chrX	84346822	.	A	G	Y
chrX	84346832	.	A	G	Y
chrX	84346943	.	A	G	Y
chrX	100265279	.	T	C	Y
chrX	118672535	.	T	C	Y
chrX	120182480	.	A	G	Y
chrX	122598962	.	A	G	Y
chrX	123046302	.	A	G	Y
chrX	131564268	.	A	G	Y
chrX	131564273	.	A	G	Y
chrX	131564290	.	A	G	Y
chrX	131564323	.	A	G	Y
chrX	131564347	.	A	G	Y
chrX	131564363	.	A	G	Y
chrX	131564371	.	A	G	Y
chrX	131564383	.	A	G	Y
chrX	131564392	.	A	G	Y
chrX	131564461	.	A	G	Y
chrX	131564470	.	A	G	Y
chrX	131564496	.	A	G	Y
chrX	131564534	.	A	G	Y
chrX	131564552	.	A	G	Y
chrX	131564573	.	A	G	Y
chrX	131564597	.	A	G	Y
chrX	131564632	.	A	G	Y
chrX	131564677	.	A	G	Y
chrX	131564696	.	A	G	Y
chrX	131564714	.	A	G	Y
chrX	131564736	.	A	G	Y
chrX	131564742	.	A	G	Y
chrX	131564754	.	A	G	Y
chrX	149120612	.	A	G	Y
chrX	149120728	.	A	G	Y
chrX	149120765	.	A	G	Y
chrX	149936224	.	T	C	Y
chrX	155252736	.	A	G	Y
chrY	59355764	.	A	G	Y
